# Supplementary material for: Distinct brain morphometry patterns revealed by deep learning improve prediction of post-stroke aphasia severity
Source: Commun Med (Lond). 2024 Jun 12;4:115. doi: 10.1038/s43856-024-00541-8 (PMC11169346; doi:10.1038/s43856-024-00541-8)
Supplement: Supplementary file 4 — Supplementary Data Set 1 [file 43856_2024_541_MOESM4_ESM.xlsx]

## Sheet: Sheet1
WAB-AQ
80.4
55.2
83.2
26.1
93.3
94
57.4
30.9
55.6
68.7
38.6
86.2
95.2
22.9
44.5
64.6
96.4
69.5
43
55.2
34.4
26.1
31
25.1
76.2
85.3
57.5
16.32
61.6
95
74.8
5.7
55.9
82.4
63.4
85.4
15.8
90.5
90.9
19.8
86.5
58.2
52.7
41.1
90.5
63.6
23.6
66.8
59.4
94.2
69.8
94.6
88.8
25.3
91.1
88.1
67.2
73.5
54.9
87.5
40.8
88.8
64.6
50.5
39.2
12.7
56.3
13.1
11.46
86
82.9
90.1
92.2
99.8
47.8
91.3
93.4
51.7
20.6
15.2
38.9
46.5
49.1
41
80.6
80.6
98.1
5
46.2
93.8
99.2
99.2
57.8
5.4
23.5
61.3
15.2
38.7
20
74.3
85.8
27.2
99.1
99.2
99.2
99.6
93.2
98.5
97.3
98.6
98.3
96.9
93.1
87.6
98.9
96.7
99.6
99.1
96.6
98.4
97
9.2
71.7
37.6
91.8
75.9
62.2
23.7
72.7
91.3
30.6
25.2
73.9
79.2
80.3
14.8
53
65.5
30.3
82.3
51.9
82.7
22.8
31.3
27.7
31.4
99.7
27.4
14.5
91.3
51.1
63.1
57.9
64
25.4
85
67
57.7
83.4
71.4
92.2
69.2
78.2
19.9
98
90.4
28.3
77.4
98
56.2
79.9
44.5
82.2
86.5
32.4
66
93.1
99.6
23
39
61.1
29.4
83.2
43.3
90.6
77.4
37.6
28.8
71
34.4
65.2
65.6
44.6
92.6
35.4
87.4
80.1
52
87.8
80.3
62.7
87.2
41.8
77.8
80.8
20.1
31.2
52.8
59.9
45.2
93.7
27.9
42.9
29.3
66.5
23.4
39.6
32.3
27.8
67.9
41.6
86.8
74
50.9
41.9
60.2
47.3
49.3
92.1
30.1
43.3
