# Supplementary material for: Distinct brain morphometry patterns revealed by deep learning improve prediction of post-stroke aphasia severity
Source: Commun Med (Lond). 2024 Jun 12;4:115. doi: 10.1038/s43856-024-00541-8 (PMC11169346; doi:10.1038/s43856-024-00541-8)
Supplement: Supplementary file 5 — Supplementary Data Set 2 [file 43856_2024_541_MOESM5_ESM.xlsx]

## Sheet: Sheet1
PerformanceMeasure	Repeat1	Repeat2	Repeat3	Repeat4	Repeat5	Repeat6	Repeat7	Repeat8	Repeat9	Repeat10	Repeat11	Repeat12	Repeat13	Repeat14	Repeat15	Repeat16	Repeat17	Repeat18	Repeat19	Repeat20
F1	0.669951	0.704082	0.70936	0.71066	0.698565	0.715686	0.713568	0.716418	0.70297	0.71	0.716418	0.716418	0.683168	0.707547	0.679426	0.685714	0.688679	0.683938	0.690355	0.702439
Precision	0.557377	0.6	0.590164	0.603448	0.570313	0.593496	0.601695	0.6	0.586777	0.596639	0.6	0.6	0.570248	0.572519	0.554688	0.55814	0.557252	0.589286	0.586207	0.580645
Recall	0.839506	0.851852	0.888889	0.864198	0.901235	0.901235	0.876543	0.888889	0.876543	0.876543	0.888889	0.888889	0.851852	0.925926	0.876543	0.888889	0.901235	0.814815	0.839506	0.888889
Class1Accuracy	0.64	0.693333	0.666667	0.693333	0.633333	0.666667	0.686667	0.68	0.666667	0.68	0.68	0.68	0.653333	0.626667	0.62	0.62	0.613333	0.693333	0.68	0.653333
Class2Accuracy	0.839506	0.851852	0.888889	0.864198	0.901235	0.901235	0.876543	0.888889	0.876543	0.876543	0.888889	0.888889	0.851852	0.925926	0.876543	0.888889	0.901235	0.814815	0.839506	0.888889
BalancedAccuracy	0.739753	0.772593	0.777778	0.778765	0.767284	0.783951	0.781605	0.784444	0.771605	0.778272	0.784444	0.784444	0.752593	0.776296	0.748272	0.754444	0.757284	0.754074	0.759753	0.771111
