# Supplementary material for: Distinct brain morphometry patterns revealed by deep learning improve prediction of post-stroke aphasia severity
Source: Commun Med (Lond). 2024 Jun 12;4:115. doi: 10.1038/s43856-024-00541-8 (PMC11169346; doi:10.1038/s43856-024-00541-8)
Supplement: Supplementary file 6 — Supplementary Data Set 3 [file 43856_2024_541_MOESM6_ESM.xlsx]

## Sheet: Sheet1
F1Scores(PermutedModels)
0.4541
0.5053
0.5132
0.4528
0.4809
0.4711
0.4595
0.5121
0.4545
0.5072
0.4831
0.4474
0.464
0.4859
0.4867
0.5
0.4724
0.431
0.4859
0.482
0.5053
0.5214
0.4947
0.5214
0.4803
0.4413
0.4492
0.4724
0.4828
0.5017
0.4384
0.51
0.4669
0.4348
0.4873
0.4669
0.4806
0.4729
0.526
0.4769
0.4762
0.4475
0.4779
0.5042
0.4891
0.4603
0.519
0.4695
0.4946
0.4965
0.459
0.4959
0.4615
0.5185
0.518
0.5085
0.4513
0.5118
0.4319
0.4381
0.5385
0.4754
0.4755
0.5088
0.5
0.5017
0.386
0.4319
0.493
0.5034
0.4647
0.4846
0.4324
0.4322
0.4867
0.4336
0.3907
0.4788
0.4413
0.3939
0.4896
0.4906
0.4903
0.4182
0.4948
0.4898
0.5118
0.4695
0.5229
0.5017
0.4216
0.4402
0.4833
0.4621
0.4557
0.4964
0.4965
0.48
0.5088
0.5166
0.4542
0.4766
0.4754
0.4305
0.4981
0.4776
0.3861
0.4352
0.4273
0.5256
0.4426
0.5132
0.4402
0.4692
0.4585
0.4924
0.4339
0.4982
0.4538
0.4776
0.5021
0.453
0.4871
0.4867
0.5018
0.5111
0.5033
0.4846
0.4677
0.4892
0.498
0.5338
0.5042
0.5161
0.4871
0.4857
0.5034
0.4797
0.5115
0.4608
0.5108
0.4563
0.4925
0.5145
0.4895
0.5166
0.4869
0.4435
0.4806
0.5147
0.4762
0.5037
0.4553
0.3907
0.5
0.424
0.4227
0.5115
0.4622
0.4758
0.4435
0.4375
0.517
0.4393
0.402
0.4581
0.4696
0.4506
0.5232
0.5
0.4959
0.5192
0.4921
0.5068
0.4583
0.4766
0.528
0.4615
0.4825
0.4571
0.4747
0.4965
0.4683
0.5
0.4352
0.466
0.4773
0.4841
0.513
0.458
0.5098
0.5105
0.4889
0.4221
0.4853
0.4527
0.5284
0.459
0.5145
0.4622
0.4017
0.4981
0.48
0.4715
0.4887
0.475
0.4444
0.527
0.4628
0.4659
0.4629
0.475
0.4963
0.5229
0.4947
0.4706
0.5041
0.4821
0.4943
0.507
0.5168
0.48
0.4828
0.4344
0.4596
0.4963
0.4718
0.4928
0.4369
0.3838
0.4519
0.4057
0.5199
0.5034
0.4574
0.5121
0.5116
0.4882
0.4706
0.5306
0.4861
0.5155
0.4758
0.5068
0.5
0.5223
0.4981
0.4945
0.4599
0.4884
0.439
0.5036
0.4884
0.4732
0.4825
0.431
0.4576
0.4667
0.4815
0.4064
0.4762
0.4874
0.5214
0.4892
0.4876
0.4229
0.5188
0.5369
0.5072
0.4591
0.4966
0.4723
0.4646
0.5241
0.4436
0.475
0.4597
0.4502
0.4783
0.4907
0.5067
0.4825
0.4279
0.5188
0.4839
0.4646
0.4828
0.4435
0.5
0.5119
0.3842
0.3553
0.5099
0.4
0.5035
0.4867
0.4683
0.513
0.5157
0.5062
0.4897
0.4455
0.4701
0.4848
0.4711
0.4498
0.4846
0.4386
0.4851
0.4211
0.4906
0.4527
0.4769
0.5197
0.4322
0.44
0.4981
0.5124
0.4896
0.4021
0.4894
0.4527
0.4745
0.3716
0.4706
0.518
0.5149
0.4741
0.4628
0.4414
0.5111
0.4737
0.3964
0.4965
0.4874
0.5055
0.5111
0.4641
0.5172
0.5159
0.4772
0.5121
0.5188
0.4715
0.5282
0.5246
0.4869
0.3958
0.5123
0.4676
0.5018
0.5095
0.5095
0.4949
0.502
0.4723
0.4942
0.4775
0.513
0.4909
0.453
0.5145
0.4664
0.4656
0.5145
0.4982
0.4918
0.5097
0.4653
0.5036
0.483
0.36
0.4615
0.4507
0.5292
0.4819
0.4516
0.4527
0.4225
0.5039
0.4519
0.5166
0.4565
0.4941
0.5036
0.509
0.4268
0.4646
0.464
0.4983
0.4809
0.4889
0.4833
0.5175
0.475
0.5212
0.4911
0.5192
0.4816
0.402
0.4739
0.4816
0.5068
0.4305
0.4926
0.453
0.536
0.4865
0.5128
0.4591
0.4846
0.5226
0.4604
0.5018
0.4982
0.5103
0.4661
0.5017
0.4965
0.4945
0.5019
0.4966
0.4667
0.4878
0.4745
0.4735
0.5133
0.4314
0.4395
0.4727
0.5
0.4464
0.4776
0.5075
0.5053
0.4858
0.4636
0.4516
0.4818
0.5036
0.5333
0.5049
0.5116
0.5
0.4851
0.4381
0.4875
0.4384
0.4632
0.4435
0.4853
0.4693
0.4561
0.4721
0.5221
0.4661
0.5121
0.5
0.5379
0.4306
0.48
0.4084
0.5192
0.502
0.4615
0.4405
0.4141
0.449
0.4806
0.4797
0.4576
0.4794
0.4435
0.5088
0.5116
0.4564
0.4186
0.4754
0.4822
0.5057
0.4771
0.4641
0.4364
0.4891
0.4651
0.4402
0.5101
0.4755
0.4731
0.456
0.4681
0.4735
0.4711
0.4885
0.4835
0.4549
0.4511
0.4659
0.4561
0.4301
