# Supplementary material for: Distinct brain morphometry patterns revealed by deep learning improve prediction of post-stroke aphasia severity
Source: Commun Med (Lond). 2024 Jun 12;4:115. doi: 10.1038/s43856-024-00541-8 (PMC11169346; doi:10.1038/s43856-024-00541-8)
Supplement: Supplementary file 7 — Supplementary Data Set 4 [file 43856_2024_541_MOESM7_ESM.xlsx]

## Sheet: Sheet1
Subject	TSNE_Dimension1	TSNE_Dimension2	MedianPrediction_1IsSevere_0IsNonsevere	TrueLabel_1IsSevere	LesionCategory_1Smallest_3Largest
1	-0.609343	2.82132	1	0	3
2	-0.993375	-4.28736	0	0	1
3	0.73923	1.98608	1	0	2
4	-0.354355	5.39118	1	1	3
5	-6.02558	-2.75246	0	0	1
6	-4.43197	-3.48339	0	0	2
7	-2.83396	-1.86588	0	0	1
8	3.19113	4.82248	1	1	3
9	0.325401	3.35783	1	0	3
10	-1.54201	-5.63355	0	0	1
11	2.79069	6.3127	1	1	3
12	-1.10811	-1.84114	0	0	2
13	-0.355131	-4.98058	0	0	1
14	4.25258	2.70565	1	1	3
15	-1.11031	2.42959	1	1	2
16	3.08695	1.79706	1	0	3
17	-2.91583	-4.47411	0	0	1
18	-2.91434	-1.5582	0	0	2
19	-0.714344	1.10255	1	1	3
20	-3.23032	4.46572	1	0	3
21	1.10805	1.41361	1	1	2
22	3.96787	1.19835	1	1	3
23	3.33327	0.780217	1	1	3
24	-1.45948	5.06005	1	1	3
25	2.67527	1.67977	1	0	2
26	-1.05808	-4.25177	0	0	2
27	3.77666	2.38239	1	0	3
28	-0.648491	-0.140889	1	1	2
29	-3.0917	4.49958	1	0	3
30	-5.32614	-3.27035	0	0	1
31	2.52147	5.87123	1	0	3
32	5.14538	-0.0184639	1	1	3
33	-1.16506	1.74308	1	0	3
34	-3.47883	-0.0688241	0	0	2
35	-2.42521	-0.245818	0	0	2
36	-2.19205	-7.42698	0	0	1
37	2.54184	-1.05024	1	1	3
38	-1.92004	-3.11193	0	0	2
39	-3.28895	-4.45564	0	0	1
40	-1.35801	0.821094	1	1	2
41	-1.04249	-0.798261	1	0	2
42	4.57608	1.28419	1	0	2
43	-3.59367	-3.14708	0	0	2
44	2.98356	-0.904015	1	1	2
45	-3.95003	-4.08003	0	0	1
46	-0.00396191	5.35307	1	0	3
47	2.54573	0.417152	1	1	3
48	-6.72111	-2.3032	0	0	1
49	1.03639	5.32332	1	0	3
50	-5.56491	-5.54262	0	0	1
51	-0.276721	-1.88489	0	0	2
52	-4.74326	-5.17521	0	0	1
53	0.701076	-3.95493	0	0	1
54	0.344624	0.126068	1	1	3
55	-0.411534	-3.35324	0	0	1
56	-3.61248	-0.582905	0	0	1
57	-5.38411	-5.51141	0	0	1
58	0.0407132	1.23638	1	0	2
59	2.48583	2.98541	1	0	3
60	-2.43259	-7.13052	0	0	1
61	3.96407	-0.92518	1	1	3
62	-1.25504	-1.91909	0	0	1
63	1.90969	4.23534	1	0	3
64	2.41413	1.76105	1	0	2
65	5.36008	3.45256	1	1	3
66	-3.08252	4.59137	1	1	3
67	3.37695	6.56104	1	0	3
68	2.00644	5.6046	1	1	3
69	-0.509637	3.45373	1	1	3
70	-3.64518	-3.27949	0	0	2
71	-3.51353	-4.77685	0	0	1
72	1.75249	1.20784	1	0	2
73	-0.298207	-1.83364	0	0	2
74	-5.6655	-4.14181	0	0	1
75	-2.35308	2.14377	1	1	2
76	-0.147076	-1.13067	0.5	0	2
77	-1.74874	-3.12103	0	0	1
78	-5.78846	-3.37991	0	0	1
79	-4.03823	-7.41855	0	1	1
80	2.34609	6.47508	1	1	3
81	0.912466	4.35004	1	1	3
82	2.28349	0.703037	1	1	3
83	-1.0429	0.0163665	0.5	1	2
84	-0.904442	1.44478	1	1	2
85	1.48553	-5.37787	0	0	1
86	0.461925	-3.4373	0	0	2
87	-2.77134	-6.04179	0	0	1
88	-1.37994	2.91541	1	1	3
89	1.88994	1.42293	1	1	2
90	-3.82111	-6.21699	0	0	1
91	-4.93716	-1.79571	0	0	1
92	-2.43072	-5.37929	0	0	1
93	0.652452	2.60963	1	0	3
94	-1.7031	5.5421	1	1	3
95	3.23158	3.51236	1	1	3
96	2.14596	-4.37368	0	0	1
97	3.17203	4.46012	1	1	3
98	-1.28537	4.06663	1	1	2
99	5.54782	3.48619	1	1	3
100	-0.364422	0.62362	1	0	2
101	-5.7779	-3.72082	0	0	1
102	3.85142	5.97715	1	1	3
103	-0.560012	-8.50023	0	0	1
104	-5.02808	-6.56512	0	0	1
105	-6.78796	-3.96108	0	0	1
106	0.815731	-4.57426	0	0	1
107	-0.569441	-8.46055	0	0	1
108	0.541684	-3.2738	0	0	2
109	-1.74212	-5.71868	0	0	1
110	-5.36118	-0.672887	0	0	1
111	2.2311	-4.60705	0	0	1
112	-3.21384	-1.13565	0	0	2
113	-2.97443	-7.15941	0	0	1
114	-0.987877	-0.195679	1	0	2
115	-3.87165	-3.40127	0	0	1
116	-4.30678	-3.69419	0	0	2
117	-4.73943	-5.25808	0	0	1
118	-4.39451	-6.38893	0	0	1
119	-1.86469	-1.21834	0	0	2
120	0.796126	-6.38566	0	0	1
121	-6.91383	-4.13524	0	0	1
122	3.30081	-0.948749	1	1	3
123	-0.913258	0.724478	1	0	2
124	1.20793	4.63839	1	1	2
125	-1.22251	-4.67351	0	0	1
126	-3.44693	-2.12421	0	0	1
127	-0.869605	-0.445392	1	0	2
128	-1.24298	-2.78387	0	1	1
129	-0.528012	-0.802436	0.5	0	2
130	-3.9044	0.213115	0	0	1
131	-0.868177	-1.00028	0	1	2
132	5.01973	0.148389	1	1	3
133	-2.3975	-2.38615	0	0	1
134	0.875505	4.38948	1	0	3
135	-0.497363	-3.49538	0	0	1
136	-0.355337	-2.23018	0	1	2
137	-1.15265	4.12965	1	0	3
138	-1.90101	1.84633	1	0	3
139	0.637288	-0.025424	1	1	2
140	3.17757	3.56024	1	0	3
141	-1.83394	-1.81886	0	0	1
142	-1.32793	-1.12518	0	0	2
143	-1.04613	4.4119	1	1	3
144	-2.22165	2.98138	1	1	3
145	4.86675	1.23727	1	1	3
146	-0.845192	1.19745	1	1	2
147	-4.13408	-7.61578	0	0	1
148	-3.11068	2.63252	1	1	3
149	0.2044	0.861935	1	1	3
150	-3.95924	-0.820668	0	0	1
151	-5.92631	-0.575317	0	0	1
152	-0.398725	-0.994307	0	0	2
153	0.275005	1.74358	1	0	3
154	1.48525	3.07645	1	0	3
155	5.27506	1.55981	1	1	3
156	-2.46913	-2.98369	0	0	1
157	3.64365	3.87916	1	0	3
158	-2.41613	-4.76789	0	0	2
159	-0.994859	-0.0869617	1	0	2
160	-0.79319	-0.57031	0	0	2
161	-1.8099	-1.3017	0	0	2
162	2.86286	0.891626	1	0	3
163	-1.84959	-1.9655	0	0	1
164	4.1128	4.21253	1	1	3
165	0.108635	-5.68763	0	0	1
166	-2.79951	-6.46974	0	0	2
167	-1.33793	-1.12727	0	1	2
168	2.03554	0.572318	1	0	2
169	2.35509	-4.28328	0	0	1
170	-1.85427	-3.11555	0	0	2
171	-4.19915	-1.94462	0	0	1
172	3.98619	5.8792	1	1	3
173	0.568144	-6.14525	0	0	1
174	-3.78461	-2.03374	0	0	1
175	1.47252	-0.504501	1	1	2
176	-0.685378	-6.32832	0	0	1
177	-1.81067	3.33548	1	0	3
178	-0.13912	-4.97139	0	0	2
179	1.64187	3.21359	1	1	3
180	1.48781	5.08937	1	1	3
181	5.5185	1.5195	1	0	3
182	-1.09813	4.92146	1	1	3
183	-5.98366	-0.2234	0	0	1
184	-0.166547	0.327526	1	1	2
185	-6.12107	-1.04606	0	0	1
186	-2.97532	2.79155	1	0	2
187	2.63124	3.38077	1	1	3
188	4.43304	2.68836	1	1	3
189	-4.57745	-1.75809	0	0	1
190	-5.79054	-5.77595	0	1	1
191	0.250353	2.74055	1	0	2
192	0.165838	-0.810406	0.5	0	2
193	3.30248	-1.26109	1	1	3
194	-0.929071	-6.71224	0	0	1
195	1.91706	0.31457	1	1	2
196	-5.68753	-0.743293	0	0	2
197	-1.39531	-5.57476	0	0	2
198	0.389707	3.06111	1	0	2
199	1.37526	-4.82638	0	0	2
200	-4.71143	-2.28783	0	0	1
201	-0.348737	2.19414	1	0	2
202	-0.0920663	5.72912	1	0	3
203	-1.84542	-0.410014	1	1	2
204	-3.95713	-0.385967	0	0	1
205	-1.17852	-3.37583	0	0	1
206	3.57131	2.22159	1	1	3
207	0.563397	6.54268	1	1	3
208	-0.798547	6.66509	1	0	3
209	-1.77035	-4.37049	0	0	1
210	2.14057	1.50405	1	1	2
211	-0.754751	-3.10659	0	0	1
212	-1.76599	5.91842	1	1	3
213	1.86859	3.9099	1	1	2
214	2.4014	2.1901	1	1	3
215	-3.76581	-3.277	0	0	1
216	4.24811	-0.907507	1	1	3
217	3.53408	0.204068	1	1	3
218	0.694918	5.19197	1	1	2
219	-1.10283	-0.557688	0	1	2
220	0.497855	0.850226	1	0	2
221	-3.35341	3.34559	1	1	3
222	0.505679	2.21344	1	0	2
223	1.64773	3.22188	1	0	2
224	-1.23532	-0.312324	0	0	2
225	-1.85204	0.414275	1	1	2
226	-2.03986	-3.67043	0	0	1
227	1.3487	0.729609	1	1	2
228	-0.795265	6.85929	1	1	3
229	-2.42972	-4.73037	0	0	1
230	0.443172	4.12664	1	1	3
231	-1.0238	-6.41259	0	1	1
