# Supplementary material for: Distinct brain morphometry patterns revealed by deep learning improve prediction of post-stroke aphasia severity
Source: Commun Med (Lond). 2024 Jun 12;4:115. doi: 10.1038/s43856-024-00541-8 (PMC11169346; doi:10.1038/s43856-024-00541-8)
Supplement: Supplementary file 8 — Supplementary Data Set 5 [file 43856_2024_541_MOESM8_ESM.xlsx]

## Sheet: Sheet1
PerformanceMeasure	Repeat1	Repeat2	Repeat3	Repeat4	Repeat5	Repeat6	Repeat7	Repeat8	Repeat9	Repeat10	Repeat11	Repeat12	Repeat13	Repeat14	Repeat15	Repeat16	Repeat17	Repeat18	Repeat19	Repeat20
Clas1Accuracy_CNN	0.64	0.693333	0.666667	0.693333	0.633333	0.666667	0.686667	0.68	0.666667	0.68	0.68	0.68	0.653333	0.626667	0.62	0.62	0.613333	0.693333	0.68	0.653333
Clas1Accuracy_SVM	0.746667	0.746667	0.733333	0.786667	0.706667	0.766667	0.74	0.78	0.78	0.766667	0.76	0.78	0.72	0.766667	0.753333	0.786667	0.76	0.72	0.78	0.78
Clas1Accuracy_SVM(withPCA)	0.706667	0.726667	0.7	0.74	0.713333	0.666667	0.706667	0.706667	0.693333	0.733333	0.72	0.72	0.72	0.686667	0.706667	0.706667	0.74	0.726667	0.673333	0.706667
Clas1Accuracy_SVM(withICA)	0.68	0.726667	0.693333	0.753333	0.733333	0.673333	0.72	0.713333	0.7	0.733333	0.74	0.713333	0.686667	0.76	0.746667	0.68	0.68	0.726667	0.713333	0.713333
Clas2Accuracy_CNN	0.839506	0.851852	0.888889	0.864198	0.901235	0.901235	0.876543	0.888889	0.876543	0.876543	0.888889	0.888889	0.851852	0.925926	0.876543	0.888889	0.901235	0.814815	0.839506	0.888889
Clas2Accuracy_SVM	0.703704	0.728395	0.716049	0.666667	0.802469	0.716049	0.716049	0.679012	0.691358	0.641975	0.716049	0.654321	0.753086	0.728395	0.691358	0.617284	0.728395	0.740741	0.654321	0.666667
Clas2Accuracy_SVM(withPCA)	0.703704	0.679012	0.728395	0.728395	0.765432	0.753086	0.740741	0.765432	0.740741	0.728395	0.703704	0.753086	0.716049	0.790123	0.691358	0.728395	0.802469	0.753086	0.753086	0.753086
Clas2Accuracy_SVM(withICA)	0.753086	0.728395	0.728395	0.728395	0.740741	0.679012	0.691358	0.740741	0.728395	0.716049	0.679012	0.814815	0.753086	0.740741	0.679012	0.703704	0.716049	0.753086	0.703704	0.790123
BalancedAccuracy_CNN	0.739753	0.772593	0.777778	0.778765	0.767284	0.783951	0.781605	0.784444	0.771605	0.778272	0.784444	0.784444	0.752593	0.776296	0.748272	0.754444	0.757284	0.754074	0.759753	0.771111
BalancedAccuracy_SVM	0.725185	0.737531	0.724691	0.726667	0.754568	0.741358	0.728025	0.729506	0.735679	0.704321	0.738025	0.71716	0.736543	0.747531	0.722346	0.701975	0.744198	0.73037	0.71716	0.723333
BalancedAccuracy_SVM(withPCA)	0.705185	0.70284	0.714198	0.734198	0.739383	0.709877	0.723704	0.736049	0.717037	0.730864	0.711852	0.736543	0.718025	0.738395	0.699012	0.717531	0.771235	0.739877	0.71321	0.729877
BalancedAccuracy_SVM(withICA)	0.716543	0.727531	0.710864	0.740864	0.737037	0.676173	0.705679	0.727037	0.714198	0.724691	0.709506	0.764074	0.719877	0.75037	0.71284	0.691852	0.698025	0.739877	0.708519	0.751728
F1_CNN	0.669951	0.704082	0.70936	0.71066	0.698565	0.715686	0.713568	0.716418	0.70297	0.71	0.716418	0.716418	0.683168	0.707547	0.679426	0.685714	0.688679	0.683938	0.690355	0.702439
F1_SVM	0.647727	0.662921	0.648045	0.646707	0.684211	0.666667	0.651685	0.650888	0.658824	0.619048	0.662857	0.634731	0.663043	0.674286	0.643678	0.613497	0.670455	0.655738	0.634731	0.642857
F1_SVM(withPCA)	0.626374	0.621469	0.637838	0.659218	0.666667	0.635417	0.648649	0.663102	0.641711	0.655556	0.633333	0.663043	0.640884	0.666667	0.618785	0.641304	0.702703	0.666667	0.638743	0.655914
F1_SVM(withICA)	0.642105	0.651934	0.634409	0.666667	0.662983	0.594595	0.625698	0.652174	0.637838	0.648045	0.628571	0.694737	0.645503	0.677966	0.632184	0.612903	0.620321	0.666667	0.629834	0.680851
Precision_CNN	0.557377	0.6	0.590164	0.603448	0.570312	0.593496	0.601695	0.6	0.586777	0.596639	0.6	0.6	0.570248	0.572519	0.554688	0.55814	0.557252	0.589286	0.586207	0.580645
Precision_SVM	0.6	0.608247	0.591837	0.627907	0.59633	0.623656	0.597938	0.625	0.629213	0.597701	0.617021	0.616279	0.592233	0.62766	0.602151	0.609756	0.621053	0.588235	0.616279	0.62069
Precision_SVM(withPCA)	0.564356	0.572917	0.567308	0.602041	0.590476	0.54955	0.576923	0.584906	0.566038	0.59596	0.575758	0.592233	0.58	0.576577	0.56	0.572816	0.625	0.598039	0.554545	0.580952
Precision_SVM(withICA)	0.559633	0.59	0.561905	0.614583	0.6	0.528846	0.571429	0.582524	0.567308	0.591837	0.585106	0.605505	0.564815	0.625	0.591398	0.542857	0.54717	0.598039	0.57	0.598131
Recall_CNN	0.839506	0.851852	0.888889	0.864198	0.901235	0.901235	0.876543	0.888889	0.876543	0.876543	0.888889	0.888889	0.851852	0.925926	0.876543	0.888889	0.901235	0.814815	0.839506	0.888889
Recall_SVM	0.703704	0.728395	0.716049	0.666667	0.802469	0.716049	0.716049	0.679012	0.691358	0.641975	0.716049	0.654321	0.753086	0.728395	0.691358	0.617284	0.728395	0.740741	0.654321	0.666667
Recall_SVM(withPCA)	0.703704	0.679012	0.728395	0.728395	0.765432	0.753086	0.740741	0.765432	0.740741	0.728395	0.703704	0.753086	0.716049	0.790123	0.691358	0.728395	0.802469	0.753086	0.753086	0.753086
Recall_SVM(withICA)	0.753086	0.728395	0.728395	0.728395	0.740741	0.679012	0.691358	0.740741	0.728395	0.716049	0.679012	0.814815	0.753086	0.740741	0.679012	0.703704	0.716049	0.753086	0.703704	0.790123
