# Supplementary material for: Distinct brain morphometry patterns revealed by deep learning improve prediction of post-stroke aphasia severity
Source: Commun Med (Lond). 2024 Jun 12;4:115. doi: 10.1038/s43856-024-00541-8 (PMC11169346; doi:10.1038/s43856-024-00541-8)
Supplement: Supplementary file 9 — Supplementary Data Set 6 [file 43856_2024_541_MOESM9_ESM.xlsx]

## Sheet: Sheet1
Weighting	Repeat1	Repeat2	Repeat3	Repeat4	Repeat5	Repeat6	Repeat7	Repeat8	Repeat9	Repeat10	Repeat11	Repeat12	Repeat13	Repeat14	Repeat15	Repeat16	Repeat17	Repeat18	Repeat19	Repeat20
0.2	0.673684	0.666667	0.723404	0.685083	0.69	0.698413	0.706522	0.662983	0.659341	0.674033	0.680851	0.715084	0.681081	0.694301	0.688172	0.67033	0.702128	0.698925	0.636872	0.691892
0.21	0.673684	0.666667	0.730159	0.688525	0.69	0.702128	0.702703	0.677419	0.659341	0.681319	0.677249	0.715084	0.681081	0.694301	0.688172	0.681081	0.702128	0.709677	0.648352	0.691892
0.22	0.670157	0.670213	0.722513	0.688525	0.69	0.702128	0.702703	0.687831	0.659341	0.681319	0.6875	0.715084	0.688172	0.694301	0.695187	0.677419	0.698413	0.712766	0.648352	0.691892
0.23	0.670157	0.670213	0.71875	0.688525	0.69	0.708995	0.702703	0.698413	0.655738	0.677596	0.694301	0.711111	0.688172	0.694301	0.695187	0.670213	0.694737	0.719577	0.663043	0.698925
0.24	0.670157	0.670213	0.71875	0.688525	0.69	0.708995	0.702703	0.698413	0.663043	0.677596	0.694301	0.711111	0.688172	0.701031	0.695187	0.666667	0.694737	0.719577	0.663043	0.698925
0.25	0.666667	0.670213	0.71875	0.695652	0.693467	0.708995	0.702703	0.698413	0.663043	0.677596	0.694301	0.703297	0.691489	0.704082	0.695187	0.666667	0.701571	0.719577	0.663043	0.705882
0.26	0.666667	0.666667	0.71875	0.702703	0.69	0.712042	0.709677	0.698413	0.67027	0.677596	0.694301	0.710383	0.691489	0.704082	0.684492	0.670157	0.697917	0.719577	0.663043	0.705882
0.27	0.663212	0.666667	0.71875	0.702703	0.696517	0.715789	0.709677	0.705263	0.67027	0.677596	0.694301	0.710383	0.691489	0.704082	0.684492	0.666667	0.697917	0.712766	0.659459	0.702128
0.28	0.663212	0.666667	0.71875	0.709677	0.693069	0.712042	0.702128	0.708995	0.67027	0.684783	0.694301	0.710383	0.691489	0.700508	0.684492	0.666667	0.697917	0.712766	0.659459	0.708995
0.29	0.663212	0.673684	0.71875	0.709677	0.693069	0.712042	0.702128	0.708995	0.67027	0.695187	0.701031	0.710383	0.687831	0.700508	0.684492	0.666667	0.690722	0.708995	0.666667	0.708995
0.3	0.670157	0.673684	0.71875	0.709677	0.693069	0.712042	0.702128	0.708995	0.666667	0.695187	0.701031	0.717391	0.687831	0.700508	0.684492	0.666667	0.690722	0.708995	0.673797	0.712042
0.31	0.677083	0.673684	0.725389	0.705882	0.689655	0.712042	0.702128	0.715789	0.67027	0.695187	0.701031	0.724324	0.694737	0.700508	0.684492	0.673575	0.687179	0.705263	0.673797	0.708333
0.32	0.677083	0.673684	0.721649	0.705882	0.693069	0.712042	0.708995	0.719577	0.67027	0.695187	0.707692	0.716578	0.691099	0.704082	0.684492	0.673575	0.687179	0.705263	0.673797	0.708333
0.33	0.677083	0.673684	0.717949	0.705882	0.686567	0.712042	0.708995	0.719577	0.677419	0.695187	0.704082	0.716578	0.691099	0.704082	0.677249	0.670103	0.683673	0.705263	0.670213	0.708333
0.34	0.677083	0.680628	0.717949	0.712766	0.683168	0.712042	0.708995	0.723404	0.677419	0.695187	0.71066	0.716578	0.694301	0.71066	0.677249	0.676923	0.683673	0.705263	0.670213	0.708333
0.35	0.673575	0.6875	0.717949	0.712766	0.683168	0.712042	0.708995	0.723404	0.677419	0.695187	0.707071	0.716578	0.694301	0.71066	0.697917	0.676923	0.683673	0.705263	0.677249	0.708333
0.36	0.673575	0.691099	0.717949	0.712766	0.679803	0.712042	0.715789	0.723404	0.684492	0.695187	0.707071	0.723404	0.694301	0.71066	0.697917	0.676923	0.683673	0.705263	0.684211	0.708333
0.37	0.673575	0.691099	0.714286	0.712766	0.679803	0.712042	0.715789	0.723404	0.684492	0.695187	0.707071	0.719577	0.690722	0.707071	0.697917	0.683673	0.690355	0.701571	0.691099	0.708333
0.38	0.676923	0.691099	0.720812	0.712766	0.679803	0.712042	0.722513	0.719577	0.684492	0.695187	0.707071	0.719577	0.690722	0.707071	0.697917	0.683673	0.693467	0.701571	0.691099	0.708333
0.39	0.676923	0.691099	0.720812	0.719577	0.676471	0.71875	0.729167	0.715789	0.684492	0.695187	0.707071	0.719577	0.690722	0.706468	0.697917	0.683673	0.693467	0.701571	0.691099	0.708333
0.4	0.670103	0.691099	0.720812	0.715789	0.676471	0.71875	0.729167	0.715789	0.691489	0.695187	0.707071	0.719577	0.690722	0.706468	0.687179	0.683673	0.693467	0.701571	0.691099	0.708333
0.41	0.670103	0.691099	0.727273	0.712042	0.679803	0.71875	0.729167	0.715789	0.691489	0.695187	0.707071	0.719577	0.690722	0.70297	0.687179	0.683673	0.69	0.701571	0.691099	0.721649
0.42	0.666667	0.691099	0.727273	0.712042	0.686275	0.71875	0.729167	0.71875	0.698413	0.691489	0.703518	0.719577	0.690722	0.70297	0.687179	0.690355	0.69	0.701571	0.691099	0.721649
0.43	0.673469	0.691099	0.727273	0.712042	0.686275	0.71875	0.729167	0.71875	0.698413	0.691489	0.703518	0.715789	0.690722	0.696078	0.693878	0.686869	0.686567	0.701571	0.691099	0.721649
0.44	0.670051	0.691099	0.727273	0.712042	0.692683	0.71875	0.725389	0.71875	0.698413	0.691489	0.703518	0.71875	0.690722	0.702439	0.700508	0.686869	0.693069	0.697917	0.691099	0.721649
0.45	0.670051	0.691099	0.727273	0.712042	0.692683	0.71875	0.725389	0.71875	0.698413	0.698413	0.71	0.71875	0.690722	0.699029	0.700508	0.686869	0.693069	0.697917	0.697917	0.721649
0.46	0.670051	0.691099	0.727273	0.712042	0.692683	0.71875	0.728205	0.725389	0.698413	0.698413	0.71	0.725389	0.690722	0.699029	0.700508	0.686869	0.693069	0.697917	0.697917	0.717949
0.47	0.670051	0.697917	0.727273	0.708333	0.692683	0.71875	0.728205	0.725389	0.698413	0.698413	0.71	0.725389	0.690722	0.699029	0.707071	0.686869	0.699507	0.697917	0.704663	0.714286
0.48	0.670051	0.704663	0.727273	0.708333	0.692683	0.71875	0.728205	0.725389	0.694737	0.694737	0.71	0.725389	0.690722	0.695652	0.707071	0.686869	0.699507	0.697917	0.704663	0.714286
0.49	0.666667	0.704663	0.723618	0.708333	0.692683	0.71875	0.728205	0.725389	0.691099	0.694737	0.71	0.725389	0.690722	0.695652	0.707071	0.686869	0.699507	0.697917	0.704663	0.714286
0.5	0.666667	0.704663	0.723618	0.708333	0.699029	0.71875	0.728205	0.725389	0.691099	0.701571	0.71	0.725389	0.690722	0.701923	0.703518	0.686869	0.699507	0.694301	0.704663	0.714286
0.51	0.666667	0.701031	0.723618	0.708333	0.699029	0.71875	0.728205	0.725389	0.691099	0.708333	0.706468	0.725389	0.690722	0.701923	0.7	0.683417	0.699507	0.694301	0.701031	0.714286
0.52	0.666667	0.697436	0.723618	0.708333	0.699029	0.71875	0.728205	0.725389	0.691099	0.708333	0.706468	0.728205	0.687179	0.698565	0.7	0.683417	0.699507	0.694301	0.701031	0.714286
0.53	0.666667	0.697436	0.723618	0.708333	0.699029	0.715026	0.728205	0.731959	0.691099	0.708333	0.706468	0.728205	0.687179	0.698565	0.696517	0.683417	0.699507	0.694301	0.701031	0.714286
0.54	0.666667	0.697436	0.723618	0.708333	0.699029	0.707692	0.72449	0.731959	0.691099	0.704663	0.706468	0.728205	0.683673	0.695238	0.696517	0.683417	0.705882	0.694301	0.701031	0.714286
0.55	0.666667	0.697436	0.723618	0.708333	0.699029	0.714286	0.72449	0.728205	0.691099	0.704663	0.706468	0.728205	0.683673	0.695238	0.696517	0.683417	0.702439	0.694301	0.701031	0.714286
0.56	0.666667	0.697436	0.723618	0.708333	0.699029	0.714286	0.72449	0.728205	0.691099	0.704663	0.706468	0.728205	0.683673	0.695238	0.696517	0.683417	0.702439	0.694301	0.701031	0.714286
0.57	0.666667	0.697436	0.72	0.708333	0.699029	0.720812	0.72449	0.728205	0.691099	0.704663	0.706468	0.728205	0.680203	0.695238	0.696517	0.683417	0.702439	0.694301	0.701031	0.714286
0.58	0.673367	0.697436	0.72	0.708333	0.699029	0.720812	0.72449	0.728205	0.6875	0.704663	0.706468	0.728205	0.680203	0.695238	0.696517	0.683417	0.702439	0.694301	0.701031	0.717172
0.59	0.67	0.697436	0.72	0.708333	0.699029	0.723618	0.720812	0.728205	0.6875	0.701031	0.706468	0.728205	0.680203	0.695238	0.696517	0.683417	0.699029	0.694301	0.701031	0.717172
0.6	0.67	0.697436	0.72	0.715026	0.699029	0.723618	0.720812	0.72449	0.6875	0.701031	0.706468	0.728205	0.680203	0.695238	0.689655	0.68	0.699029	0.694301	0.701031	0.723618
0.61	0.67	0.697436	0.72	0.715026	0.699029	0.723618	0.720812	0.72449	0.6875	0.697436	0.706468	0.728205	0.680203	0.691943	0.686275	0.676617	0.699029	0.694301	0.701031	0.723618
0.62	0.67	0.697436	0.72	0.71134	0.695652	0.723618	0.720812	0.72449	0.694301	0.697436	0.706468	0.728205	0.686869	0.691943	0.682927	0.676617	0.699029	0.694301	0.701031	0.723618
0.63	0.676617	0.697436	0.72	0.71134	0.695652	0.723618	0.714286	0.728205	0.694301	0.697436	0.70297	0.728205	0.686869	0.691943	0.682927	0.676617	0.699029	0.694301	0.701031	0.723618
0.64	0.676617	0.697436	0.72	0.71134	0.695652	0.723618	0.714286	0.728205	0.694301	0.697436	0.70297	0.728205	0.686869	0.691943	0.682927	0.676617	0.699029	0.694301	0.701031	0.723618
0.65	0.676617	0.697436	0.72	0.71134	0.695652	0.723618	0.71066	0.728205	0.694301	0.704082	0.70297	0.728205	0.686869	0.691943	0.679612	0.676617	0.699029	0.694301	0.701031	0.723618
0.66	0.676617	0.697436	0.72	0.71134	0.695652	0.72	0.71066	0.728205	0.694301	0.704082	0.70297	0.728205	0.686869	0.691943	0.679612	0.673267	0.695652	0.694301	0.701031	0.723618
0.67	0.676617	0.697436	0.72	0.71134	0.695652	0.72	0.71066	0.728205	0.694301	0.700508	0.70297	0.728205	0.686869	0.691943	0.679612	0.673267	0.695652	0.694301	0.701031	0.723618
0.68	0.676617	0.697436	0.72	0.71134	0.695652	0.716418	0.71066	0.72449	0.707692	0.700508	0.70297	0.728205	0.686869	0.691943	0.679612	0.673267	0.695652	0.694301	0.701031	0.723618
0.69	0.676617	0.697436	0.716418	0.71134	0.695652	0.716418	0.71066	0.72449	0.707692	0.700508	0.70297	0.72449	0.683417	0.691943	0.679612	0.669951	0.695652	0.694301	0.701031	0.72
0.7	0.676617	0.697436	0.716418	0.71134	0.695652	0.716418	0.71066	0.72449	0.704082	0.69697	0.70297	0.72449	0.683417	0.691943	0.676329	0.669951	0.695652	0.694301	0.701031	0.712871
0.71	0.683168	0.697436	0.716418	0.71134	0.695652	0.716418	0.71066	0.72449	0.704082	0.69697	0.70297	0.72449	0.69	0.691943	0.676329	0.669951	0.695652	0.694301	0.697436	0.712871
0.72	0.683168	0.697436	0.716418	0.71134	0.695652	0.722772	0.71066	0.717172	0.700508	0.690355	0.706468	0.72449	0.69	0.691943	0.676329	0.669951	0.695652	0.694301	0.697436	0.712871
0.73	0.683168	0.697436	0.716418	0.71134	0.695652	0.722772	0.71066	0.720812	0.700508	0.690355	0.706468	0.72449	0.69	0.691943	0.673077	0.666667	0.695652	0.694301	0.697436	0.712871
0.74	0.676617	0.697436	0.716418	0.71134	0.698565	0.722772	0.71066	0.720812	0.700508	0.690355	0.706468	0.730964	0.69	0.691943	0.673077	0.673171	0.695652	0.694301	0.697436	0.712871
0.75	0.676617	0.697436	0.716418	0.71134	0.698565	0.722772	0.71066	0.720812	0.700508	0.690355	0.706468	0.727273	0.69	0.698113	0.673077	0.676329	0.695652	0.694301	0.697436	0.712871
0.76	0.676617	0.697436	0.716418	0.71134	0.698565	0.722772	0.71066	0.720812	0.700508	0.690355	0.706468	0.727273	0.686567	0.704225	0.673077	0.676329	0.692308	0.694301	0.697436	0.712871
0.77	0.676617	0.697436	0.716418	0.71134	0.698565	0.722772	0.713568	0.720812	0.700508	0.690355	0.71	0.727273	0.686567	0.704225	0.673077	0.673077	0.688995	0.694301	0.697436	0.712871
0.78	0.676617	0.697436	0.716418	0.71134	0.698565	0.722772	0.713568	0.720812	0.700508	0.690355	0.71	0.723618	0.693069	0.704225	0.673077	0.673077	0.685714	0.694301	0.697436	0.712871
0.79	0.676617	0.697436	0.716418	0.707692	0.698565	0.722772	0.713568	0.720812	0.707071	0.690355	0.71	0.72	0.693069	0.704225	0.673077	0.673077	0.685714	0.694301	0.697436	0.70936
0.8	0.676617	0.697436	0.716418	0.707692	0.698565	0.722772	0.713568	0.720812	0.707071	0.690355	0.71	0.72	0.689655	0.707547	0.673077	0.673077	0.685714	0.694301	0.697436	0.70936
0.81	0.676617	0.697436	0.716418	0.707692	0.698565	0.722772	0.713568	0.720812	0.707071	0.690355	0.71	0.72	0.689655	0.707547	0.679426	0.673077	0.685714	0.694301	0.697436	0.70936
0.82	0.676617	0.697436	0.716418	0.707692	0.698565	0.722772	0.713568	0.720812	0.707071	0.690355	0.71	0.72	0.689655	0.707547	0.679426	0.673077	0.685714	0.694301	0.697436	0.70936
0.83	0.673267	0.697436	0.716418	0.704082	0.698565	0.722772	0.713568	0.717172	0.703518	0.690355	0.71	0.72	0.689655	0.707547	0.679426	0.673077	0.685714	0.694301	0.697436	0.70936
0.84	0.673267	0.697436	0.716418	0.704082	0.698565	0.722772	0.713568	0.717172	0.703518	0.690355	0.71	0.72	0.683168	0.707547	0.679426	0.673077	0.685714	0.694301	0.697436	0.705882
0.85	0.669951	0.697436	0.716418	0.704082	0.698565	0.722772	0.713568	0.713568	0.703518	0.690355	0.71	0.72	0.683168	0.707547	0.679426	0.673077	0.685714	0.694301	0.697436	0.705882
0.86	0.669951	0.704082	0.716418	0.704082	0.698565	0.722772	0.713568	0.713568	0.703518	0.703518	0.71	0.72	0.683168	0.707547	0.679426	0.673077	0.685714	0.694301	0.697436	0.705882
0.87	0.669951	0.704082	0.716418	0.704082	0.698565	0.722772	0.713568	0.713568	0.703518	0.703518	0.71	0.716418	0.683168	0.707547	0.679426	0.673077	0.691943	0.6875	0.697436	0.705882
0.88	0.669951	0.704082	0.716418	0.704082	0.698565	0.722772	0.713568	0.713568	0.703518	0.703518	0.716418	0.716418	0.683168	0.707547	0.679426	0.673077	0.691943	0.6875	0.697436	0.705882
0.89	0.669951	0.704082	0.716418	0.704082	0.698565	0.722772	0.713568	0.713568	0.703518	0.71	0.716418	0.716418	0.683168	0.707547	0.679426	0.673077	0.691943	0.6875	0.697436	0.705882
0.9	0.669951	0.704082	0.716418	0.704082	0.698565	0.722772	0.713568	0.713568	0.71	0.71	0.716418	0.716418	0.683168	0.707547	0.679426	0.673077	0.691943	0.6875	0.697436	0.705882
0.91	0.669951	0.704082	0.716418	0.704082	0.698565	0.722772	0.713568	0.713568	0.71	0.71	0.712871	0.716418	0.683168	0.707547	0.679426	0.673077	0.691943	0.6875	0.697436	0.705882
0.92	0.669951	0.704082	0.716418	0.704082	0.698565	0.722772	0.713568	0.713568	0.71	0.71	0.712871	0.716418	0.683168	0.707547	0.679426	0.673077	0.691943	0.6875	0.693878	0.702439
0.93	0.669951	0.704082	0.716418	0.704082	0.698565	0.722772	0.713568	0.72	0.71	0.71	0.712871	0.716418	0.683168	0.707547	0.679426	0.673077	0.691943	0.6875	0.693878	0.702439
0.94	0.669951	0.704082	0.712871	0.704082	0.698565	0.722772	0.713568	0.716418	0.71	0.71	0.712871	0.716418	0.683168	0.707547	0.679426	0.679426	0.691943	0.683938	0.693878	0.702439
0.95	0.669951	0.704082	0.712871	0.704082	0.698565	0.722772	0.713568	0.716418	0.71	0.71	0.712871	0.716418	0.683168	0.707547	0.679426	0.679426	0.691943	0.683938	0.693878	0.702439
0.96	0.669951	0.704082	0.712871	0.704082	0.698565	0.722772	0.713568	0.716418	0.71	0.71	0.716418	0.716418	0.683168	0.707547	0.679426	0.679426	0.691943	0.683938	0.693878	0.702439
0.97	0.669951	0.704082	0.712871	0.704082	0.698565	0.719212	0.713568	0.716418	0.71	0.71	0.716418	0.716418	0.683168	0.707547	0.679426	0.685714	0.688679	0.683938	0.693878	0.702439
0.98	0.669951	0.704082	0.70936	0.704082	0.698565	0.719212	0.713568	0.716418	0.71	0.71	0.716418	0.716418	0.683168	0.707547	0.679426	0.685714	0.688679	0.683938	0.693878	0.702439
0.99	0.669951	0.704082	0.70936	0.71066	0.698565	0.719212	0.713568	0.716418	0.70297	0.71	0.716418	0.716418	0.683168	0.707547	0.679426	0.685714	0.688679	0.683938	0.693878	0.702439
1	0.669951	0.704082	0.70936	0.71066	0.698565	0.715686	0.713568	0.716418	0.70297	0.71	0.716418	0.716418	0.683168	0.707547	0.679426	0.685714	0.688679	0.683938	0.690355	0.702439
