# Supplementary material for: Distinct brain morphometry patterns revealed by deep learning improve prediction of post-stroke aphasia severity
Source: Commun Med (Lond). 2024 Jun 12;4:115. doi: 10.1038/s43856-024-00541-8 (PMC11169346; doi:10.1038/s43856-024-00541-8)
Supplement: Supplementary file 10 — Supplementary Data Set 7 [file 43856_2024_541_MOESM10_ESM.xlsx]

## Sheet: Sheet1
Regularization	Repeat1	Repeat2	Repeat3	Repeat4	Repeat5	Repeat6	Repeat7	Repeat8	Repeat9	Repeat10	Repeat11	Repeat12	Repeat13	Repeat14	Repeat15	Repeat16	Repeat17	Repeat18	Repeat19	Repeat20
0	0.674419	0.581395	0.708333	0.709677	0.552381	0.674157	0.632911	0.639175	0.695652	0.666667	0.678571	0.714286	0.761905	0.688172	0.736842	0.622222	0.68	0.666667	0.729167	0.646465
0.00200401	0.634615	0.717391	0.690909	0.578313	0.568182	0.653061	0.659091	0.736842	0.652632	0.691358	0.705882	0.617021	0.66	0.666667	0.641026	0.705882	0.666667	0.695652	0.6875	0.615385
0.00400802	0.75	0.673684	0.652632	0.645161	0.679612	0.653465	0.703704	0.652174	0.641509	0.644444	0.643678	0.674157	0.731183	0.693878	0.58427	0.673913	0.672897	0.62069	0.698795	0.666667
0.00601202	0.623656	0.547368	0.62069	0.689655	0.721649	0.613636	0.659574	0.632911	0.708333	0.659794	0.632653	0.673267	0.681818	0.534884	0.613636	0.692308	0.615385	0.660194	0.734694	0.604651
0.00801603	0.711538	0.716981	0.681319	0.673077	0.68	0.66055	0.645161	0.613636	0.692308	0.595745	0.66	0.682927	0.606742	0.631579	0.651685	0.693069	0.740741	0.714286	0.718447	0.602151
0.01002	0.646465	0.633663	0.651685	0.630435	0.686275	0.617284	0.693878	0.693069	0.645833	0.680851	0.645833	0.678899	0.640777	0.681319	0.686275	0.659091	0.693878	0.666667	0.695652	0.679612
0.012024	0.666667	0.673267	0.590909	0.685714	0.673469	0.643678	0.685185	0.714286	0.691589	0.73913	0.637363	0.752294	0.688172	0.581395	0.634146	0.717391	0.680412	0.740741	0.641026	0.645161
0.0140281	0.686275	0.666667	0.649351	0.666667	0.659794	0.619048	0.651163	0.693878	0.623656	0.704762	0.704762	0.645161	0.742268	0.707071	0.652632	0.604167	0.6	0.695652	0.673469	0.689655
0.0160321	0.666667	0.680412	0.72093	0.666667	0.651685	0.682927	0.72549	0.567901	0.736842	0.613636	0.695652	0.72549	0.583333	0.747664	0.727273	0.690476	0.717391	0.630435	0.636364	0.606742
0.0180361	0.666667	0.673469	0.659794	0.732673	0.660194	0.680412	0.666667	0.705882	0.607595	0.72093	0.639175	0.680851	0.666667	0.694737	0.641975	0.679612	0.690476	0.630435	0.659091	0.693069
0.0200401	0.659574	0.607595	0.731183	0.704762	0.609756	0.711111	0.769231	0.75	0.680412	0.736842	0.701031	0.659794	0.568182	0.674157	0.705882	0.615385	0.682927	0.651163	0.679612	0.680851
0.0220441	0.637363	0.66	0.659574	0.666667	0.641975	0.680412	0.659574	0.697674	0.659574	0.732143	0.707071	0.686869	0.682927	0.744681	0.633663	0.708333	0.651685	0.652632	0.675	0.666667
0.0240481	0.659091	0.651685	0.688889	0.72	0.640777	0.695652	0.75	0.673684	0.606742	0.629213	0.709091	0.571429	0.743363	0.694737	0.635294	0.707317	0.652174	0.674419	0.721649	0.6875
0.0260521	0.695652	0.6875	0.693878	0.688172	0.56	0.64	0.602151	0.651685	0.693069	0.727273	0.674419	0.714286	0.637363	0.647059	0.704545	0.623656	0.642857	0.682927	0.612245	0.711538
0.0280561	0.680851	0.652174	0.701031	0.623377	0.666667	0.752688	0.626263	0.71028	0.653846	0.634146	0.685714	0.747253	0.705882	0.729167	0.588235	0.666667	0.702128	0.627907	0.688172	0.681319
0.0300601	0.647059	0.615385	0.643678	0.7	0.638298	0.604167	0.678899	0.702128	0.637363	0.681818	0.629213	0.762887	0.659574	0.693878	0.725275	0.681818	0.644444	0.712871	0.625	0.610526
0.0320641	0.615385	0.673469	0.674157	0.693069	0.690476	0.673913	0.68	0.695652	0.611765	0.737864	0.610526	0.761905	0.744681	0.653061	0.717391	0.71028	0.762887	0.666667	0.627907	0.690476
0.0340681	0.674157	0.666667	0.680412	0.683544	0.666667	0.659091	0.66	0.604651	0.719101	0.734694	0.736842	0.645833	0.581395	0.565217	0.652632	0.729167	0.693878	0.770642	0.627907	0.631579
0.0360721	0.6875	0.653465	0.613636	0.666667	0.697248	0.58427	0.652174	0.686869	0.644444	0.666667	0.686869	0.607595	0.602151	0.688889	0.617284	0.688172	0.697674	0.680412	0.699029	0.712871
0.0380762	0.647619	0.674157	0.673913	0.645833	0.652174	0.666667	0.679245	0.694737	0.651163	0.705882	0.695652	0.666667	0.776699	0.604167	0.673469	0.679245	0.629213	0.686869	0.680851	0.741573
0.0400802	0.631579	0.632653	0.693878	0.693878	0.613861	0.627907	0.702128	0.674157	0.692308	0.597701	0.736842	0.712871	0.673469	0.731183	0.610526	0.666667	0.737864	0.685714	0.689655	0.611765
0.0420842	0.704762	0.704545	0.695652	0.595238	0.666667	0.6	0.666667	0.581395	0.6875	0.659091	0.696629	0.666667	0.723404	0.716981	0.643678	0.642857	0.721649	0.702128	0.604651	0.686869
0.0440882	0.702703	0.631579	0.643678	0.694737	0.673469	0.617021	0.697674	0.637363	0.7	0.694737	0.707071	0.719101	0.666667	0.75	0.666667	0.565217	0.674419	0.658824	0.682353	0.72549
0.0460922	0.608696	0.652174	0.729167	0.681818	0.595745	0.72381	0.747664	0.666667	0.666667	0.646465	0.708333	0.639175	0.688172	0.745098	0.747664	0.630435	0.62069	0.650602	0.681319	0.630435
0.0480962	0.615385	0.626506	0.666667	0.708333	0.636364	0.565217	0.686275	0.722222	0.659574	0.645161	0.575	0.688172	0.654545	0.685714	0.651163	0.742268	0.652632	0.733333	0.673684	0.673469
0.0501002	0.673469	0.703704	0.632911	0.693878	0.678571	0.681319	0.642857	0.659091	0.673684	0.604167	0.577778	0.666667	0.660194	0.711111	0.694737	0.638298	0.694737	0.704545	0.692308	0.653465
0.0521042	0.680412	0.629213	0.689655	0.659341	0.597938	0.652632	0.723404	0.617021	0.708333	0.757895	0.645161	0.72381	0.627451	0.680851	0.636364	0.631579	0.688889	0.627907	0.651163	0.755102
0.0541082	0.708333	0.651685	0.673267	0.72	0.666667	0.658824	0.715789	0.727273	0.630435	0.666667	0.652632	0.658824	0.681818	0.659794	0.673077	0.597701	0.681818	0.673684	0.644444	0.673913
0.0561122	0.692308	0.613636	0.72381	0.659341	0.673267	0.64	0.615385	0.714286	0.694737	0.604651	0.694737	0.673684	0.57732	0.7	0.666667	0.651163	0.681818	0.682927	0.585366	0.645161
0.0581162	0.652174	0.651685	0.673684	0.697674	0.652174	0.62069	0.659091	0.727273	0.613636	0.659341	0.707071	0.666667	0.694737	0.680851	0.733333	0.725275	0.723404	0.717391	0.666667	0.645833
0.0601202	0.666667	0.666667	0.62069	0.76	0.686869	0.666667	0.62069	0.673684	0.666667	0.744681	0.659341	0.673469	0.674157	0.666667	0.681818	0.686869	0.723404	0.636364	0.666667	0.651685
0.0621242	0.627451	0.686869	0.673469	0.693069	0.680851	0.604167	0.666667	0.731183	0.636364	0.630435	0.727273	0.666667	0.692308	0.666667	0.653846	0.555556	0.681319	0.634146	0.740741	0.76087
0.0641283	0.658228	0.659574	0.693878	0.709091	0.714286	0.767442	0.693878	0.666667	0.651163	0.721649	0.686275	0.754717	0.728972	0.686275	0.627451	0.701031	0.728972	0.689655	0.644444	0.636364
0.0661323	0.652174	0.685185	0.697674	0.673684	0.653465	0.666667	0.666667	0.715789	0.658824	0.666667	0.735632	0.728814	0.666667	0.73913	0.702128	0.651685	0.752294	0.635294	0.686869	0.652174
0.0681363	0.71028	0.652174	0.626506	0.693878	0.62069	0.618557	0.631579	0.730435	0.673684	0.744681	0.702128	0.666667	0.66	0.725275	0.638298	0.630435	0.659341	0.645833	0.674699	0.674157
0.0701403	0.704762	0.639175	0.714286	0.686275	0.679612	0.72549	0.686275	0.666667	0.673077	0.604651	0.646465	0.705882	0.631579	0.708333	0.715789	0.632653	0.644444	0.704545	0.708333	0.673913
0.0721443	0.717391	0.652632	0.686869	0.673684	0.666667	0.638298	0.735849	0.709677	0.625	0.623656	0.645161	0.652174	0.701031	0.72	0.632653	0.673077	0.72381	0.755556	0.693069	0.707071
0.0741483	0.615385	0.652632	0.72381	0.709677	0.652174	0.674157	0.590909	0.631579	0.659091	0.717391	0.692308	0.705882	0.66	0.699029	0.68	0.674157	0.680412	0.673469	0.694737	0.733945
0.0761523	0.652632	0.650602	0.637363	0.680851	0.725664	0.689655	0.673469	0.725275	0.727273	0.709677	0.625	0.681319	0.604167	0.774775	0.631579	0.694737	0.666667	0.666667	0.659091	0.642857
0.0781563	0.703704	0.651685	0.685185	0.606742	0.679612	0.673913	0.725275	0.75	0.686869	0.745098	0.703297	0.698113	0.711111	0.68	0.686869	0.673469	0.72	0.679612	0.7	0.721649
0.0801603	0.635294	0.680412	0.723404	0.627451	0.638298	0.6875	0.693069	0.693069	0.653846	0.606742	0.74	0.708333	0.673913	0.701031	0.618557	0.703297	0.736842	0.659794	0.652632	0.716981
0.0821643	0.647059	0.615385	0.627907	0.666667	0.659341	0.673077	0.634146	0.659794	0.651685	0.681319	0.745455	0.673684	0.693069	0.701031	0.567901	0.7	0.666667	0.645161	0.623656	0.653061
0.0841683	0.722892	0.629213	0.685714	0.636364	0.747475	0.627907	0.654206	0.680412	0.654206	0.666667	0.631579	0.645833	0.680851	0.652632	0.72	0.617284	0.674419	0.66	0.648649	0.673267
0.0861723	0.652632	0.606742	0.75	0.693069	0.602151	0.62	0.613636	0.729167	0.673267	0.641975	0.701031	0.693878	0.623656	0.688172	0.638298	0.644444	0.705882	0.574713	0.711111	0.701031
0.0881764	0.659794	0.686869	0.673469	0.705882	0.643678	0.701031	0.704545	0.658228	0.653061	0.639175	0.645833	0.688172	0.703297	0.679612	0.672727	0.635294	0.742268	0.716981	0.615385	0.629213
0.0901804	0.78	0.685714	0.652174	0.72381	0.645833	0.619048	0.627907	0.666667	0.581395	0.6875	0.703297	0.666667	0.658537	0.674157	0.658824	0.602151	0.629213	0.707071	0.6	0.708333
0.0921844	0.674157	0.645161	0.708333	0.636364	0.666667	0.666667	0.643678	0.674157	0.722222	0.648148	0.673469	0.705882	0.652632	0.593407	0.698113	0.6	0.731707	0.625	0.575	0.745098
0.0941884	0.538462	0.705882	0.75	0.72381	0.72	0.770642	0.711111	0.651163	0.681818	0.690909	0.650602	0.699029	0.717391	0.715789	0.688172	0.673077	0.694737	0.659794	0.714286	0.622222
0.0961924	0.707071	0.6875	0.689655	0.732143	0.696629	0.709677	0.717391	0.583333	0.712871	0.643678	0.7	0.674157	0.693878	0.715789	0.674419	0.695652	0.666667	0.553191	0.643678	0.686869
0.0981964	0.644444	0.673469	0.659341	0.722892	0.659574	0.702128	0.703704	0.709677	0.615385	0.622222	0.716981	0.694737	0.686869	0.653465	0.697248	0.666667	0.745098	0.688889	0.632653	0.705882
0.1002	0.703297	0.619048	0.666667	0.680412	0.685714	0.680412	0.715789	0.74	0.666667	0.659574	0.695652	0.623656	0.623656	0.742857	0.619048	0.652174	0.674699	0.711538	0.699029	0.721649
0.102204	0.652632	0.571429	0.757282	0.659794	0.666667	0.66	0.630435	0.742268	0.666667	0.646465	0.772727	0.681319	0.60241	0.74	0.772727	0.757895	0.590909	0.659091	0.680412	0.68
0.104208	0.701031	0.708333	0.680412	0.68	0.637363	0.75	0.673913	0.704762	0.666667	0.703297	0.636364	0.686275	0.757895	0.613636	0.644444	0.764706	0.651685	0.62	0.622222	0.680412
0.106212	0.725275	0.641975	0.725275	0.736842	0.625	0.707071	0.6875	0.725275	0.652174	0.680412	0.696629	0.744681	0.619048	0.659341	0.714286	0.673469	0.658824	0.686869	0.64	0.693878
0.108216	0.673684	0.690476	0.694737	0.674157	0.666667	0.660714	0.693069	0.691589	0.617021	0.645833	0.742857	0.659091	0.638298	0.703297	0.680851	0.60241	0.788991	0.707071	0.571429	0.68
0.11022	0.674157	0.711111	0.644444	0.637363	0.659341	0.588235	0.60241	0.778947	0.636364	0.651685	0.680412	0.680412	0.666667	0.705882	0.630435	0.666667	0.659341	0.721649	0.648148	0.646465
0.112224	0.680412	0.704762	0.721649	0.643678	0.77551	0.752475	0.666667	0.712644	0.695652	0.693878	0.72549	0.651163	0.637363	0.711111	0.659794	0.666667	0.7	0.688172	0.680412	0.695652
0.114228	0.714286	0.552632	0.695652	0.709677	0.722222	0.666667	0.723404	0.714286	0.645833	0.62069	0.653061	0.673913	0.666667	0.666667	0.703297	0.622222	0.672897	0.674157	0.68	0.666667
0.116232	0.654545	0.68	0.723404	0.666667	0.688172	0.629213	0.635294	0.688172	0.714286	0.659794	0.72	0.666667	0.571429	0.76	0.673077	0.666667	0.602151	0.681818	0.666667	0.658537
0.118236	0.6875	0.617021	0.693069	0.674419	0.686869	0.680412	0.645161	0.62069	0.651685	0.717391	0.714286	0.653465	0.727273	0.714286	0.717391	0.689655	0.673913	0.76087	0.705882	0.6
0.12024	0.644444	0.7	0.627907	0.673913	0.659794	0.688172	0.646465	0.701031	0.712644	0.629213	0.72	0.752475	0.745098	0.633663	0.666667	0.653061	0.72	0.673684	0.730769	0.643678
0.122244	0.653061	0.630137	0.689655	0.757895	0.645161	0.681319	0.703297	0.674157	0.733333	0.673267	0.645161	0.632653	0.720721	0.672566	0.721649	0.709677	0.686869	0.73913	0.744186	0.727273
0.124248	0.64	0.615385	0.6	0.717391	0.653846	0.653061	0.630435	0.68	0.635294	0.72	0.72	0.729167	0.714286	0.629213	0.666667	0.708333	0.653061	0.688172	0.7	0.681319
0.126253	0.7	0.644444	0.736842	0.717391	0.7	0.639175	0.72549	0.686275	0.718447	0.639175	0.711111	0.680851	0.651685	0.651685	0.680851	0.673469	0.705882	0.666667	0.666667	0.695652
0.128257	0.673267	0.651163	0.674699	0.727273	0.7	0.730769	0.708333	0.688172	0.7	0.734694	0.680851	0.645161	0.734694	0.709677	0.707071	0.625	0.607595	0.688172	0.680851	0.658537
0.130261	0.659574	0.680412	0.681818	0.647059	0.659341	0.666667	0.712871	0.612245	0.615385	0.707317	0.729167	0.757282	0.642857	0.701031	0.731707	0.66	0.695652	0.690476	0.680851	0.747253
0.132265	0.654206	0.653061	0.762887	0.767677	0.721649	0.644444	0.708333	0.701031	0.62963	0.725275	0.613636	0.737864	0.652174	0.730435	0.75	0.642857	0.571429	0.637363	0.674419	0.705882
0.134269	0.697674	0.625	0.732673	0.681818	0.666667	0.731183	0.691358	0.659341	0.666667	0.637363	0.702128	0.693069	0.645833	0.711538	0.651685	0.688889	0.6875	0.727273	0.637363	0.58427
0.136273	0.688172	0.731183	0.702128	0.680412	0.646465	0.666667	0.681319	0.659574	0.652632	0.674157	0.714286	0.737864	0.6875	0.666667	0.685185	0.68	0.64	0.673913	0.618557	0.6
0.138277	0.621359	0.653465	0.6875	0.705882	0.651685	0.659091	0.641975	0.643678	0.631579	0.742857	0.752688	0.75	0.707071	0.680412	0.666667	0.71028	0.652632	0.697674	0.674157	0.691589
0.140281	0.652174	0.630435	0.711111	0.666667	0.576923	0.597701	0.714286	0.666667	0.623656	0.673267	0.704545	0.659341	0.73913	0.6875	0.699029	0.695652	0.693069	0.674419	0.659574	0.7
0.142285	0.702128	0.690909	0.755556	0.709677	0.673267	0.694737	0.653061	0.711111	0.651685	0.745098	0.7	0.641975	0.62069	0.685185	0.645833	0.707071	0.658824	0.717391	0.7	0.712644
0.144289	0.615385	0.666667	0.690476	0.702128	0.645161	0.718447	0.686275	0.736842	0.686869	0.75	0.673267	0.658228	0.738739	0.689655	0.704762	0.745098	0.680412	0.731183	0.737864	0.659341
0.146293	0.666667	0.708333	0.693878	0.689655	0.629213	0.688889	0.723404	0.638298	0.623656	0.646465	0.653061	0.714286	0.6875	0.666667	0.62	0.657895	0.635294	0.714286	0.629213	0.691589
0.148297	0.652632	0.666667	0.6875	0.666667	0.659091	0.694737	0.659341	0.734694	0.666667	0.710526	0.745455	0.659574	0.705882	0.681319	0.747475	0.72381	0.673913	0.729167	0.745098	0.631579
0.150301	0.752941	0.666667	0.647059	0.721649	0.666667	0.747253	0.627907	0.711538	0.716049	0.666667	0.734694	0.712871	0.589474	0.703297	0.6875	0.702128	0.703704	0.666667	0.686275	0.721649
0.152305	0.723404	0.757282	0.715789	0.659341	0.626263	0.611765	0.634146	0.707071	0.581395	0.650602	0.632653	0.666667	0.659574	0.575	0.686869	0.68	0.705882	0.73913	0.679612	0.71028
0.154309	0.702128	0.659794	0.703297	0.727273	0.754717	0.666667	0.688889	0.725664	0.651685	0.674419	0.659574	0.637363	0.650602	0.647059	0.659091	0.729167	0.652174	0.74	0.674419	0.627907
0.156313	0.666667	0.6875	0.681818	0.613333	0.694737	0.666667	0.714286	0.686869	0.618557	0.631579	0.688172	0.715789	0.699029	0.755556	0.707071	0.686869	0.703704	0.752475	0.659091	0.718447
0.158317	0.652632	0.659574	0.608696	0.642857	0.673684	0.666667	0.653061	0.577778	0.717391	0.673913	0.7	0.680412	0.730769	0.695652	0.652632	0.652174	0.666667	0.727273	0.701031	0.686275
0.160321	0.680851	0.701031	0.694737	0.689655	0.666667	0.673267	0.688172	0.652632	0.629213	0.627907	0.715789	0.702128	0.699029	0.666667	0.639175	0.714286	0.659341	0.767442	0.666667	0.6875
0.162325	0.767857	0.666667	0.712644	0.658824	0.659794	0.693069	0.659341	0.680412	0.679245	0.703297	0.703297	0.754717	0.651685	0.660194	0.755556	0.693069	0.694737	0.742268	0.72381	0.732673
0.164329	0.733945	0.659341	0.666667	0.666667	0.666667	0.666667	0.688889	0.653465	0.590909	0.644444	0.626506	0.688172	0.834951	0.692308	0.752688	0.696629	0.72549	0.737864	0.680851	0.718447
0.166333	0.673913	0.606061	0.693878	0.688889	0.666667	0.696629	0.525	0.73913	0.6875	0.685714	0.638298	0.589744	0.681319	0.606742	0.72	0.672897	0.666667	0.702128	0.682927	0.595745
0.168337	0.686869	0.666667	0.703297	0.666667	0.709091	0.732673	0.630435	0.653061	0.692308	0.606742	0.708333	0.651163	0.762887	0.659341	0.674699	0.642857	0.666667	0.730769	0.735632	0.638298
0.170341	0.681818	0.627907	0.674157	0.636364	0.674419	0.653465	0.622222	0.752688	0.630435	0.666667	0.759494	0.690909	0.715789	0.561798	0.666667	0.652174	0.602151	0.635294	0.828283	0.674699
0.172345	0.732673	0.701031	0.715789	0.651163	0.666667	0.644444	0.571429	0.711111	0.697248	0.666667	0.688172	0.636364	0.742857	0.714286	0.666667	0.647059	0.705882	0.658824	0.717391	0.666667
0.174349	0.715789	0.645161	0.723404	0.658537	0.742268	0.673469	0.689655	0.737864	0.703297	0.637363	0.717391	0.776699	0.693878	0.742857	0.666667	0.747475	0.638298	0.688172	0.652632	0.72
0.176353	0.705882	0.659794	0.637363	0.727273	0.730435	0.652632	0.608696	0.697674	0.609756	0.673684	0.673684	0.703297	0.708333	0.736842	0.651163	0.652632	0.637363	0.651685	0.673913	0.613636
0.178357	0.607595	0.673077	0.708333	0.704545	0.575342	0.680851	0.692308	0.770833	0.651685	0.574713	0.722222	0.673913	0.693069	0.705882	0.701031	0.695652	0.645161	0.747664	0.718447	0.736842
0.180361	0.639175	0.622222	0.729167	0.673469	0.645833	0.659574	0.673267	0.704762	0.682927	0.666667	0.696629	0.680851	0.685714	0.680851	0.674699	0.721649	0.754717	0.695652	0.72	0.718447
0.182365	0.727273	0.731183	0.644444	0.681319	0.653061	0.644444	0.651685	0.602151	0.747664	0.674419	0.74	0.686869	0.680851	0.705882	0.717391	0.659574	0.696629	0.645161	0.72	0.658824
0.184369	0.623656	0.691589	0.659574	0.639175	0.705882	0.701031	0.651685	0.767677	0.688889	0.651163	0.734694	0.645833	0.747664	0.721649	0.653846	0.716981	0.711111	0.744186	0.666667	0.613636
0.186373	0.708333	0.659341	0.709677	0.695652	0.639175	0.690909	0.673913	0.714286	0.55914	0.701031	0.659091	0.767677	0.701031	0.7	0.604651	0.708333	0.653465	0.686275	0.674699	0.75
0.188377	0.729167	0.6	0.721649	0.704545	0.652632	0.564706	0.680412	0.688172	0.693069	0.680851	0.681319	0.730769	0.6875	0.698113	0.653061	0.633663	0.705882	0.6875	0.645833	0.694737
0.190381	0.666667	0.571429	0.666667	0.714286	0.659794	0.681818	0.639175	0.629213	0.747475	0.653846	0.699029	0.742857	0.693878	0.674419	0.709677	0.673077	0.707071	0.666667	0.653061	0.723404
0.192385	0.666667	0.673684	0.729167	0.7	0.72549	0.692308	0.724138	0.609756	0.6875	0.666667	0.712871	0.673267	0.755556	0.721649	0.652174	0.652632	0.673913	0.735849	0.745098	0.691589
0.194389	0.595238	0.712644	0.666667	0.651685	0.68	0.754717	0.714286	0.680412	0.54321	0.688172	0.666667	0.723404	0.698113	0.701031	0.643678	0.641975	0.62069	0.68	0.75	0.659091
0.196393	0.702128	0.705882	0.712871	0.688889	0.62069	0.673684	0.659341	0.719101	0.697674	0.645833	0.729167	0.737864	0.645833	0.723404	0.632911	0.653465	0.690909	0.719101	0.556962	0.622222
0.198397	0.658824	0.597403	0.762887	0.729167	0.709677	0.681319	0.666667	0.681818	0.680851	0.682353	0.709677	0.659794	0.666667	0.693878	0.689655	0.618182	0.666667	0.641975	0.673913	0.697674
0.200401	0.690909	0.697674	0.762887	0.708333	0.692308	0.761905	0.617021	0.694737	0.686869	0.688172	0.729167	0.637363	0.653061	0.734694	0.666667	0.701031	0.652632	0.636364	0.765957	0.698795
0.202405	0.742268	0.772277	0.666667	0.638298	0.686869	0.64	0.767442	0.641975	0.718447	0.625	0.698113	0.645161	0.75	0.597701	0.696629	0.512195	0.619048	0.680851	0.72	0.633663
0.204409	0.645161	0.673913	0.630137	0.673469	0.681319	0.72	0.642857	0.629213	0.690476	0.588235	0.681818	0.712871	0.666667	0.688172	0.652174	0.645161	0.7	0.72093	0.653061	0.721649
0.206413	0.634615	0.627907	0.705882	0.761905	0.721649	0.688889	0.66	0.666667	0.694737	0.641975	0.757282	0.627907	0.606742	0.772277	0.690909	0.704545	0.666667	0.738739	0.699029	0.71028
0.208417	0.688172	0.709677	0.690476	0.659574	0.627907	0.728814	0.666667	0.744681	0.632653	0.643678	0.697674	0.697674	0.666667	0.658537	0.690476	0.673077	0.701031	0.666667	0.613636	0.626263
0.210421	0.681319	0.673684	0.617284	0.723404	0.696429	0.698795	0.730769	0.636364	0.693878	0.711111	0.645833	0.674699	0.705882	0.718447	0.714286	0.679612	0.680851	0.72	0.674419	0.673684
0.212425	0.699029	0.666667	0.6875	0.610526	0.719101	0.634615	0.673913	0.701031	0.673077	0.703704	0.707071	0.666667	0.680851	0.619048	0.721649	0.744681	0.593407	0.666667	0.747475	0.696629
0.214429	0.738739	0.631579	0.708333	0.715789	0.711111	0.652632	0.666667	0.755102	0.705882	0.688172	0.742268	0.712871	0.541176	0.660377	0.666667	0.610526	0.755556	0.719101	0.666667	0.705882
0.216433	0.55814	0.703297	0.725275	0.736842	0.731183	0.593407	0.686869	0.755102	0.705882	0.705882	0.733333	0.588235	0.674157	0.75	0.653061	0.637363	0.636364	0.701031	0.693878	0.694737
0.218437	0.639175	0.680851	0.666667	0.693878	0.66	0.606061	0.673469	0.723404	0.692308	0.702128	0.608696	0.643678	0.666667	0.659341	0.62069	0.75	0.653846	0.62069	0.673267	0.65
0.220441	0.715596	0.72	0.704762	0.752688	0.705882	0.666667	0.693878	0.704762	0.645161	0.734694	0.734694	0.666667	0.673684	0.733333	0.629213	0.660377	0.747475	0.606061	0.666667	0.606061
0.222445	0.688172	0.630435	0.6875	0.731183	0.686869	0.766355	0.582278	0.707071	0.702128	0.65	0.761905	0.674157	0.673913	0.736842	0.62069	0.630435	0.694737	0.609756	0.643678	0.716981
0.224449	0.636364	0.711111	0.689655	0.666667	0.652632	0.652174	0.72549	0.727273	0.673913	0.711111	0.666667	0.71028	0.72093	0.729167	0.76087	0.659091	0.708333	0.615385	0.730769	0.666667
0.226453	0.709677	0.688172	0.744681	0.723404	0.675325	0.694737	0.652174	0.694737	0.591837	0.685714	0.653465	0.652174	0.611765	0.740741	0.623656	0.6875	0.673684	0.680851	0.673684	0.652632
0.228457	0.586667	0.666667	0.717391	0.694737	0.545455	0.732673	0.694737	0.701031	0.693069	0.658537	0.701031	0.680412	0.606742	0.708333	0.658537	0.6	0.681319	0.72381	0.550725	0.666667
0.230461	0.752688	0.595238	0.589744	0.6875	0.712871	0.6875	0.742268	0.673913	0.638298	0.693069	0.626263	0.686869	0.698113	0.652632	0.673684	0.698113	0.76087	0.72	0.652632	0.659091
0.232465	0.638298	0.688889	0.623656	0.674419	0.659341	0.659341	0.651685	0.681818	0.733333	0.659574	0.652632	0.729167	0.630435	0.703297	0.652174	0.615385	0.653061	0.681818	0.715789	0.651685
0.234469	0.719101	0.644444	0.681319	0.704545	0.646465	0.757282	0.659794	0.7	0.625	0.632911	0.674419	0.659091	0.653061	0.673913	0.606742	0.778947	0.673077	0.673267	0.708333	0.673267
0.236473	0.645833	0.681319	0.730769	0.645161	0.638298	0.646465	0.623377	0.645161	0.652174	0.733333	0.622222	0.641026	0.582278	0.621622	0.629213	0.701031	0.702128	0.8	0.691358	0.673684
0.238477	0.701031	0.659574	0.658228	0.567568	0.643678	0.721649	0.673077	0.705882	0.732673	0.732673	0.689655	0.673684	0.615385	0.703704	0.680412	0.709677	0.651163	0.659574	0.659341	0.708333
0.240481	0.659574	0.693069	0.741573	0.72	0.607595	0.745098	0.727273	0.754386	0.608696	0.651163	0.680851	0.666667	0.725275	0.68	0.694737	0.690476	0.666667	0.636364	0.718447	0.597701
0.242485	0.659341	0.602151	0.645833	0.714286	0.651685	0.666667	0.652632	0.653465	0.673684	0.630435	0.660377	0.645833	0.680412	0.681319	0.629213	0.658824	0.659574	0.735632	0.652174	0.674419
0.244489	0.7	0.682927	0.666667	0.621622	0.666667	0.715789	0.62069	0.692308	0.680412	0.727273	0.666667	0.72549	0.695652	0.645833	0.697674	0.705882	0.641975	0.673913	0.632653	0.73913
0.246493	0.659091	0.658537	0.691358	0.639175	0.716981	0.697674	0.652632	0.666667	0.611765	0.653846	0.689655	0.714286	0.66	0.75	0.707071	0.673684	0.737864	0.645161	0.666667	0.702128
0.248497	0.54321	0.680851	0.673684	0.674699	0.694737	0.72	0.68	0.73913	0.696629	0.693878	0.693878	0.680851	0.694737	0.673684	0.666667	0.689655	0.715789	0.696629	0.729167	0.666667
0.250501	0.731183	0.703297	0.701031	0.642857	0.653846	0.711538	0.708333	0.747253	0.551724	0.698795	0.733945	0.757895	0.714286	0.673913	0.674419	0.673684	0.727273	0.636364	0.659091	0.679245
0.252505	0.64	0.613636	0.742268	0.692308	0.631579	0.686869	0.666667	0.637363	0.651163	0.723404	0.680412	0.712871	0.673077	0.659794	0.659091	0.666667	0.732673	0.693878	0.674157	0.732673
0.254509	0.679612	0.666667	0.674157	0.72549	0.666667	0.680851	0.693069	0.680851	0.611765	0.694737	0.717391	0.688172	0.71028	0.6875	0.637363	0.615385	0.705882	0.639175	0.615385	0.680851
0.256513	0.654206	0.725275	0.737864	0.643678	0.688889	0.604651	0.703704	0.730769	0.643678	0.641975	0.715789	0.693878	0.666667	0.674699	0.673913	0.673469	0.679245	0.719101	0.723404	0.686869
0.258517	0.623656	0.651685	0.666667	0.682353	0.693069	0.693878	0.673913	0.752688	0.630435	0.626263	0.659341	0.702128	0.641975	0.693069	0.674157	0.642857	0.604167	0.72	0.693069	0.712871
0.260521	0.72	0.626263	0.697674	0.666667	0.571429	0.644444	0.682353	0.685185	0.701031	0.659574	0.673684	0.723404	0.717391	0.660194	0.701031	0.651163	0.695652	0.698795	0.673684	0.585366
0.262525	0.718447	0.581395	0.658824	0.752475	0.688889	0.650602	0.666667	0.680851	0.641975	0.674157	0.705882	0.74	0.658228	0.703297	0.695652	0.681319	0.633663	0.709677	0.732673	0.712871
0.264529	0.717391	0.702128	0.703297	0.695652	0.653846	0.699029	0.659794	0.757282	0.673684	0.694737	0.622222	0.660194	0.705882	0.694737	0.639175	0.703297	0.623656	0.646465	0.595238	0.66
0.266533	0.645161	0.658824	0.642857	0.735632	0.674157	0.666667	0.694737	0.622222	0.659794	0.666667	0.672897	0.681818	0.717391	0.75	0.685714	0.688172	0.7	0.686275	0.636364	0.673469
0.268537	0.673684	0.659574	0.723404	0.673267	0.816327	0.554217	0.627907	0.705882	0.744186	0.680412	0.723404	0.659341	0.725275	0.673469	0.73913	0.617021	0.708333	0.74	0.731183	0.705882
0.270541	0.653061	0.625	0.674157	0.705882	0.651163	0.593407	0.606061	0.755102	0.732673	0.717391	0.636364	0.652632	0.638298	0.644444	0.666667	0.692308	0.630435	0.703297	0.712871	0.666667
0.272545	0.660377	0.632653	0.697674	0.666667	0.74	0.611765	0.72	0.689655	0.673267	0.674157	0.709677	0.693878	0.632653	0.666667	0.708333	0.652174	0.705882	0.702128	0.586957	0.651163
0.274549	0.674157	0.660377	0.740741	0.74	0.679245	0.694737	0.634146	0.685714	0.752475	0.712871	0.705882	0.641509	0.673913	0.733333	0.709677	0.673469	0.659341	0.695652	0.674419	0.643678
0.276553	0.72	0.66	0.645833	0.679612	0.634146	0.702128	0.674419	0.666667	0.595745	0.680412	0.666667	0.715789	0.641975	0.723404	0.705882	0.720721	0.604167	0.737864	0.699029	0.693069
0.278557	0.588235	0.617021	0.707071	0.681319	0.702703	0.758621	0.666667	0.666667	0.699029	0.686275	0.681319	0.742857	0.651163	0.673469	0.686275	0.641975	0.636364	0.780952	0.752688	0.705882
0.280561	0.643678	0.707071	0.715789	0.679612	0.617284	0.641975	0.701031	0.683544	0.666667	0.627907	0.625	0.690476	0.709677	0.645833	0.666667	0.689655	0.681818	0.638298	0.658824	0.691589
0.282565	0.72	0.653465	0.622222	0.732673	0.604167	0.666667	0.717391	0.725275	0.648148	0.659574	0.681818	0.673684	0.647059	0.686869	0.714286	0.645833	0.666667	0.681818	0.688889	0.72
0.284569	0.643678	0.627907	0.717391	0.721649	0.673913	0.719101	0.732673	0.701031	0.604651	0.7	0.756757	0.704762	0.585366	0.674419	0.660194	0.712644	0.707071	0.735849	0.651685	0.637363
0.286573	0.733945	0.666667	0.639175	0.727273	0.674699	0.696629	0.742268	0.688889	0.580645	0.695652	0.653061	0.736842	0.673684	0.6875	0.673077	0.686275	0.680851	0.75	0.695652	0.733945
0.288577	0.691589	0.747475	0.673913	0.735632	0.74	0.645161	0.688889	0.630435	0.707317	0.709677	0.650602	0.638298	0.597701	0.666667	0.729167	0.733333	0.709677	0.712871	0.712871	0.638298
0.290581	0.747664	0.658824	0.658824	0.689655	0.702128	0.673469	0.642857	0.66	0.75	0.627907	0.698113	0.725275	0.707071	0.659574	0.689655	0.688889	0.659574	0.727273	0.708333	0.695652
0.292585	0.715789	0.699029	0.755556	0.673913	0.679245	0.712871	0.674419	0.659794	0.682927	0.72	0.686869	0.681818	0.694737	0.709677	0.666667	0.637363	0.681319	0.707317	0.722892	0.611765
0.294589	0.741379	0.646465	0.752475	0.715789	0.714286	0.713043	0.709677	0.659341	0.658228	0.635294	0.595238	0.72	0.736842	0.666667	0.688172	0.674157	0.673469	0.622222	0.560976	0.674419
0.296593	0.721649	0.673913	0.674419	0.623656	0.673267	0.642202	0.62	0.704545	0.613636	0.6875	0.632653	0.723404	0.666667	0.666667	0.609756	0.653061	0.673913	0.688172	0.721649	0.717391
0.298597	0.708333	0.646465	0.728972	0.758621	0.680412	0.775862	0.714286	0.66	0.666667	0.6875	0.685714	0.709677	0.626506	0.693069	0.647059	0.604167	0.680851	0.681818	0.641975	0.666667
0.300601	0.721649	0.681818	0.659341	0.707071	0.639175	0.679245	0.747475	0.754386	0.634146	0.694737	0.715789	0.75	0.6875	0.732143	0.688889	0.638298	0.681319	0.712871	0.611765	0.688172
0.302605	0.640777	0.729167	0.698113	0.699029	0.645161	0.574713	0.762887	0.688889	0.637363	0.701031	0.752475	0.688889	0.666667	0.688172	0.72549	0.72093	0.754717	0.696629	0.666667	0.651163
0.304609	0.674157	0.673684	0.707071	0.688889	0.701031	0.705882	0.688172	0.681818	0.681319	0.604167	0.64	0.652174	0.688889	0.7	0.725275	0.673684	0.604651	0.681818	0.698113	0.606061
0.306613	0.740741	0.653465	0.659341	0.673913	0.699029	0.723404	0.721649	0.8125	0.658824	0.673913	0.727273	0.734694	0.736842	0.714286	0.744681	0.581395	0.691589	0.709677	0.62069	0.685714
0.308617	0.711538	0.630435	0.623377	0.674157	0.637363	0.711111	0.702128	0.673913	0.638298	0.645833	0.673684	0.6875	0.637363	0.666667	0.708333	0.622222	0.652174	0.704545	0.679612	0.645161
0.310621	0.645833	0.705882	0.712871	0.681319	0.686869	0.734694	0.727273	0.723404	0.651685	0.759259	0.627907	0.680412	0.659574	0.72549	0.714286	0.673913	0.702128	0.630435	0.673913	0.72093
0.312625	0.77551	0.725664	0.703297	0.68	0.666667	0.702703	0.695652	0.703297	0.659574	0.68	0.659091	0.709677	0.617284	0.711111	0.688172	0.716981	0.652632	0.693878	0.716981	0.707317
0.314629	0.721649	0.595745	0.666667	0.686275	0.714286	0.689655	0.659794	0.666667	0.652632	0.666667	0.705882	0.686275	0.680412	0.62069	0.697674	0.699029	0.666667	0.609756	0.689655	0.659574
0.316633	0.682927	0.622222	0.686869	0.701031	0.699029	0.645161	0.719101	0.783505	0.692308	0.716981	0.826923	0.723404	0.702128	0.731707	0.636364	0.734694	0.653061	0.772277	0.666667	0.723404
0.318637	0.651685	0.74	0.659091	0.702128	0.688889	0.622222	0.709677	0.673684	0.680851	0.659574	0.673913	0.708333	0.681319	0.673469	0.6875	0.741573	0.604651	0.714286	0.681319	0.6875
0.320641	0.652632	0.629213	0.666667	0.673267	0.623377	0.72549	0.72381	0.7	0.666667	0.755556	0.724138	0.666667	0.745098	0.68	0.666667	0.692308	0.675	0.680851	0.652174	0.72
0.322645	0.615385	0.688172	0.711111	0.716667	0.716981	0.697674	0.682927	0.681818	0.636364	0.652174	0.680851	0.637363	0.666667	0.703297	0.709677	0.608696	0.688889	0.718447	0.637363	0.715789
0.324649	0.685185	0.632653	0.674699	0.642857	0.645833	0.723404	0.674157	0.693878	0.697674	0.727273	0.666667	0.736842	0.593407	0.735849	0.693878	0.7	0.606742	0.734694	0.697674	0.644444
0.326653	0.704545	0.588235	0.780952	0.708333	0.560976	0.666667	0.695652	0.673913	0.659091	0.62	0.686869	0.615385	0.735849	0.68	0.659091	0.689655	0.666667	0.688172	0.686869	0.74
0.328657	0.538462	0.752294	0.705882	0.695652	0.666667	0.679245	0.690476	0.682353	0.742268	0.742857	0.708333	0.6875	0.693069	0.659341	0.681818	0.734694	0.755556	0.708333	0.75	0.694737
0.330661	0.708333	0.711111	0.682353	0.691358	0.705882	0.745098	0.6875	0.688172	0.642857	0.666667	0.679612	0.680412	0.666667	0.688889	0.666667	0.711538	0.658537	0.729167	0.659091	0.680851
0.332665	0.686869	0.680851	0.693069	0.642857	0.586957	0.666667	0.712644	0.757895	0.723404	0.636364	0.694737	0.625	0.698113	0.711538	0.699029	0.666667	0.704762	0.701031	0.725275	0.652174
0.334669	0.674157	0.702128	0.721649	0.666667	0.708333	0.619048	0.666667	0.776699	0.595238	0.666667	0.629213	0.693878	0.715596	0.681319	0.679612	0.645161	0.716981	0.681818	0.652632	0.72093
0.336673	0.635514	0.681818	0.658537	0.733333	0.688172	0.727273	0.679612	0.628571	0.666667	0.597701	0.643678	0.717391	0.673684	0.60241	0.72	0.617021	0.712871	0.666667	0.715789	0.77551
0.338677	0.604651	0.66087	0.651685	0.666667	0.674157	0.673684	0.721649	0.674699	0.608696	0.651685	0.731183	0.732673	0.712871	0.695652	0.718447	0.690909	0.688889	0.690476	0.625	0.718447
0.340681	0.673469	0.674419	0.696629	0.682927	0.60241	0.693878	0.673469	0.682353	0.711111	0.712644	0.712871	0.729167	0.681319	0.666667	0.629213	0.692308	0.609756	0.658824	0.735849	0.666667
0.342685	0.622222	0.622222	0.727273	0.732673	0.679245	0.659794	0.666667	0.754717	0.597403	0.660194	0.697674	0.653061	0.686869	0.694737	0.666667	0.711111	0.715789	0.674157	0.657895	0.721649
0.344689	0.702128	0.606742	0.734694	0.711111	0.666667	0.734694	0.593407	0.737864	0.688889	0.6875	0.732673	0.681818	0.666667	0.681818	0.66	0.645161	0.695652	0.783505	0.650602	0.680412
0.346693	0.6875	0.673469	0.747664	0.752475	0.715789	0.727273	0.752688	0.673913	0.703297	0.652174	0.653465	0.708333	0.604167	0.6875	0.637363	0.702703	0.702128	0.708333	0.714286	0.577778
0.348697	0.645161	0.682353	0.680851	0.754717	0.673469	0.717391	0.652174	0.703297	0.681818	0.644444	0.703297	0.666667	0.747475	0.659341	0.742268	0.666667	0.627907	0.718447	0.682353	0.678899
0.350701	0.658824	0.693878	0.645161	0.698113	0.692308	0.736842	0.644444	0.681818	0.682353	0.659091	0.666667	0.738739	0.673684	0.666667	0.72093	0.692308	0.688889	0.660194	0.714286	0.729167
0.352705	0.638298	0.651685	0.776699	0.66	0.757282	0.755102	0.6875	0.666667	0.666667	0.693878	0.658537	0.642857	0.7	0.626506	0.776699	0.688889	0.74	0.696629	0.619048	0.695652
0.354709	0.673077	0.666667	0.73913	0.747475	0.709677	0.639175	0.666667	0.688889	0.632911	0.613636	0.705882	0.627451	0.703297	0.627907	0.652174	0.709091	0.646465	0.699029	0.770833	0.723404
0.356713	0.688172	0.613636	0.686869	0.703704	0.66	0.698113	0.711538	0.630435	0.746988	0.654206	0.595745	0.72381	0.698795	0.712871	0.708333	0.659794	0.642857	0.659341	0.731183	0.653465
0.358717	0.659091	0.694737	0.680412	0.674157	0.716981	0.746988	0.745098	0.709677	0.74	0.78	0.639175	0.721649	0.698113	0.645833	0.644444	0.714286	0.615385	0.673469	0.714286	0.737864
0.360721	0.707071	0.680851	0.659574	0.704545	0.607595	0.729167	0.685714	0.666667	0.769231	0.703297	0.654206	0.693878	0.672727	0.547619	0.707071	0.644444	0.732143	0.673913	0.68	0.707317
0.362725	0.715789	0.705882	0.767677	0.737864	0.695652	0.689655	0.666667	0.657534	0.723404	0.651685	0.731183	0.714286	0.688889	0.626506	0.680851	0.703297	0.62069	0.659091	0.647059	0.685714
0.364729	0.643678	0.707317	0.650602	0.75	0.666667	0.694737	0.659574	0.615385	0.75	0.65	0.68	0.709677	0.72549	0.747475	0.696629	0.666667	0.712644	0.719101	0.647059	0.622222
0.366733	0.630435	0.673913	0.744681	0.653061	0.701031	0.674419	0.688172	0.696629	0.666667	0.644444	0.752688	0.695652	0.581395	0.673684	0.643678	0.693878	0.679245	0.666667	0.68	0.622222
0.368737	0.717391	0.689655	0.717391	0.685714	0.608696	0.627907	0.631579	0.659341	0.610526	0.699029	0.666667	0.680851	0.674419	0.675	0.714286	0.705882	0.691358	0.622222	0.727273	0.635514
0.370741	0.723404	0.615385	0.75	0.714286	0.704545	0.686869	0.659341	0.575	0.659091	0.712871	0.666667	0.702128	0.708333	0.652632	0.57732	0.626506	0.679612	0.651163	0.681818	0.586667
0.372745	0.731183	0.651163	0.658228	0.666667	0.629213	0.666667	0.610526	0.627907	0.595238	0.666667	0.708333	0.690476	0.666667	0.643678	0.651163	0.652174	0.589474	0.691358	0.642857	0.719101
0.374749	0.597938	0.578313	0.627907	0.692308	0.712871	0.652174	0.744681	0.702128	0.652174	0.666667	0.636364	0.695652	0.78	0.76087	0.666667	0.659341	0.627451	0.659574	0.681319	0.673913
0.376754	0.666667	0.681818	0.7	0.704545	0.617021	0.704545	0.742857	0.727273	0.681319	0.659794	0.702128	0.646465	0.589474	0.709091	0.673267	0.686275	0.711538	0.659091	0.631579	0.666667
0.378758	0.653465	0.717391	0.680412	0.730769	0.691589	0.604651	0.72549	0.635294	0.659091	0.666667	0.631579	0.659341	0.719298	0.622222	0.6875	0.686275	0.666667	0.757282	0.686869	0.627907
0.380762	0.66	0.673913	0.7	0.72549	0.66055	0.60241	0.703297	0.673469	0.622222	0.680412	0.701031	0.688889	0.651685	0.681319	0.681818	0.679245	0.770642	0.729167	0.659341	0.729167
0.382766	0.715596	0.693878	0.674419	0.630435	0.652174	0.645833	0.715596	0.674419	0.653846	0.712871	0.699029	0.732673	0.697248	0.725275	0.712871	0.674419	0.666667	0.681319	0.694737	0.72381
0.38477	0.679245	0.607595	0.723404	0.679612	0.673913	0.703704	0.666667	0.673469	0.761905	0.697248	0.658824	0.736842	0.679612	0.712644	0.686275	0.6875	0.692308	0.761905	0.718447	0.7
0.386774	0.674699	0.731183	0.658537	0.703297	0.666667	0.688172	0.744681	0.688172	0.763636	0.581395	0.680851	0.752688	0.666667	0.725275	0.674157	0.586957	0.53012	0.762887	0.666667	0.695652
0.388778	0.703297	0.610526	0.641026	0.635294	0.644444	0.737864	0.761905	0.645833	0.6875	0.693878	0.625	0.729167	0.761905	0.647619	0.673267	0.701031	0.742268	0.617284	0.682353	0.707071
0.390782	0.659794	0.632653	0.673267	0.727273	0.659091	0.693878	0.653465	0.696629	0.659341	0.680851	0.659794	0.729167	0.666667	0.666667	0.571429	0.72	0.653465	0.666667	0.712871	0.681319
0.392786	0.62069	0.680851	0.680851	0.681319	0.716981	0.679612	0.673267	0.772727	0.680412	0.6	0.659091	0.641975	0.679612	0.714286	0.635294	0.666667	0.723404	0.659574	0.653061	0.673913
0.39479	0.673913	0.619718	0.681818	0.763636	0.6	0.643678	0.76	0.688172	0.736842	0.680851	0.660194	0.639175	0.651163	0.613636	0.613333	0.586957	0.702128	0.674699	0.694737	0.680412
0.396794	0.728972	0.733945	0.757282	0.685185	0.681319	0.709677	0.638298	0.683544	0.68	0.666667	0.698795	0.680851	0.68	0.757282	0.659341	0.705882	0.630435	0.666667	0.646465	0.673267
0.398798	0.571429	0.74	0.728972	0.758621	0.693878	0.732673	0.568182	0.702128	0.673913	0.623656	0.660194	0.686275	0.721649	0.716981	0.696629	0.727273	0.707071	0.72093	0.692308	0.731183
0.400802	0.674157	0.734694	0.689655	0.689655	0.694737	0.679612	0.673469	0.65	0.660377	0.629213	0.766355	0.707071	0.634146	0.680851	0.609756	0.645833	0.612245	0.703297	0.694737	0.705882
0.402806	0.666667	0.674699	0.622222	0.701031	0.650602	0.6875	0.680851	0.744681	0.68	0.716981	0.686869	0.698113	0.735849	0.659091	0.666667	0.694737	0.693878	0.680412	0.702128	0.681818
0.40481	0.666667	0.72	0.725275	0.742268	0.6875	0.701031	0.666667	0.697674	0.653465	0.688172	0.717391	0.625	0.622222	0.715789	0.639175	0.761905	0.597938	0.688889	0.7	0.652632
0.406814	0.639175	0.647059	0.718447	0.702128	0.658537	0.747664	0.734694	0.712871	0.681319	0.639175	0.659794	0.675676	0.674419	0.702128	0.747475	0.712871	0.745098	0.689655	0.680851	0.725275
0.408818	0.730769	0.605263	0.733333	0.8	0.595745	0.780952	0.733333	0.632653	0.701031	0.681319	0.696629	0.652174	0.652174	0.681319	0.690476	0.721649	0.740741	0.731183	0.711111	0.701031
0.410822	0.604651	0.693069	0.651685	0.730769	0.619048	0.681319	0.7	0.729167	0.752688	0.636364	0.659091	0.622222	0.6875	0.752475	0.641975	0.642857	0.666667	0.681818	0.694737	0.636364
0.412826	0.699029	0.696629	0.747664	0.708333	0.643678	0.645161	0.723404	0.602151	0.666667	0.688172	0.608696	0.680412	0.71028	0.783505	0.660194	0.623656	0.6875	0.679612	0.7	0.651163
0.41483	0.704762	0.666667	0.694737	0.792453	0.623656	0.694737	0.674699	0.615385	0.62	0.674157	0.701031	0.685714	0.697674	0.694737	0.703297	0.645833	0.674419	0.721649	0.651685	0.658824
0.416834	0.638298	0.722222	0.622222	0.721649	0.666667	0.688172	0.681818	0.651163	0.639175	0.666667	0.686869	0.651163	0.74	0.686869	0.686275	0.689655	0.666667	0.653061	0.666667	0.711538
0.418838	0.723404	0.659341	0.680851	0.690476	0.737864	0.623656	0.705882	0.757282	0.681818	0.651685	0.680851	0.734694	0.625	0.728972	0.589744	0.737864	0.685185	0.680412	0.688889	0.736842
0.420842	0.708333	0.6875	0.627907	0.697674	0.644444	0.680412	0.729412	0.688889	0.635294	0.673913	0.666667	0.666667	0.747475	0.737864	0.680851	0.673913	0.58427	0.6875	0.686869	0.728972
0.422846	0.686869	0.703297	0.762887	0.723404	0.703704	0.636364	0.62069	0.578313	0.704545	0.650602	0.715596	0.674419	0.705882	0.630435	0.680412	0.653061	0.707071	0.681319	0.68	0.680851
0.42485	0.702128	0.694737	0.666667	0.673469	0.681319	0.652174	0.680851	0.709677	0.666667	0.712871	0.629213	0.693878	0.659794	0.752475	0.653061	0.686275	0.604651	0.643678	0.62069	0.629213
0.426854	0.652632	0.666667	0.732673	0.707317	0.707071	0.68	0.727273	0.635294	0.660194	0.651685	0.658824	0.707071	0.618557	0.631579	0.635294	0.636364	0.577778	0.707317	0.72	0.666667
0.428858	0.645161	0.625	0.708333	0.644444	0.666667	0.644444	0.659341	0.708333	0.593407	0.744681	0.673077	0.717391	0.704545	0.7	0.699029	0.72381	0.651685	0.717391	0.666667	0.694737
0.430862	0.702128	0.72093	0.642857	0.7	0.622642	0.727273	0.659574	0.693878	0.673684	0.727273	0.652174	0.723404	0.707071	0.747475	0.723404	0.698113	0.704762	0.592593	0.711538	0.702128
0.432866	0.7	0.731183	0.723404	0.693069	0.630435	0.72549	0.645833	0.701031	0.652174	0.680851	0.685714	0.721649	0.567901	0.681319	0.632911	0.691589	0.695652	0.609756	0.718447	0.68
0.43487	0.674157	0.7	0.690476	0.666667	0.709091	0.673913	0.730769	0.632653	0.644444	0.582278	0.625	0.785047	0.639175	0.627451	0.593407	0.666667	0.693069	0.701031	0.60241	0.729167
0.436874	0.722222	0.717391	0.690476	0.711111	0.689655	0.7	0.636364	0.666667	0.650602	0.674699	0.659574	0.695652	0.666667	0.714286	0.653061	0.636364	0.703297	0.613333	0.652632	0.698795
0.438878	0.666667	0.703297	0.703297	0.681319	0.637363	0.666667	0.666667	0.729167	0.630435	0.704545	0.698113	0.694737	0.722222	0.708333	0.652174	0.72549	0.686869	0.686275	0.752688	0.629213
0.440882	0.659794	0.708333	0.737864	0.644444	0.673684	0.617021	0.660194	0.625	0.638298	0.632653	0.635294	0.716049	0.631579	0.744681	0.742268	0.666667	0.714286	0.673913	0.688889	0.681818
0.442886	0.7	0.673469	0.747664	0.708333	0.721649	0.6	0.762887	0.701031	0.688889	0.659341	0.666667	0.652632	0.704762	0.718447	0.719101	0.659794	0.717391	0.76	0.680851	0.688172
0.44489	0.611765	0.589744	0.715789	0.709677	0.640777	0.723404	0.659341	0.727273	0.680851	0.644444	0.652632	0.681319	0.709677	0.729167	0.623656	0.719101	0.734694	0.666667	0.680412	0.711111
0.446894	0.673684	0.666667	0.74	0.72	0.653846	0.645833	0.727273	0.659091	0.659091	0.645833	0.652174	0.658824	0.688172	0.757282	0.651685	0.637363	0.704762	0.694737	0.686869	0.733333
0.448898	0.659574	0.747475	0.735632	0.681319	0.578313	0.712871	0.788462	0.6875	0.666667	0.679245	0.733333	0.702128	0.703297	0.72381	0.708333	0.74	0.695652	0.673684	0.696629	0.646465
0.450902	0.680412	0.708333	0.702128	0.652174	0.681818	0.659341	0.639175	0.673469	0.747475	0.704545	0.604651	0.711538	0.666667	0.734694	0.647059	0.734694	0.769231	0.75	0.673684	0.714286
0.452906	0.74	0.574713	0.721649	0.714286	0.666667	0.698113	0.681818	0.638298	0.653465	0.666667	0.631579	0.659091	0.765957	0.731183	0.679612	0.696629	0.631579	0.688889	0.725275	0.666667
0.45491	0.666667	0.686275	0.701031	0.619048	0.72381	0.659091	0.705882	0.651685	0.666667	0.697674	0.708333	0.695652	0.708333	0.804124	0.703297	0.679245	0.618557	0.707071	0.611765	0.6875
0.456914	0.666667	0.686869	0.78	0.659574	0.648649	0.699029	0.666667	0.707071	0.673077	0.735849	0.714286	0.737864	0.708333	0.686869	0.673469	0.659794	0.595238	0.714286	0.631579	0.761905
0.458918	0.735849	0.715789	0.72093	0.653061	0.681319	0.666667	0.673267	0.688172	0.625	0.674157	0.652632	0.764706	0.6875	0.693069	0.631579	0.642857	0.72	0.8	0.688889	0.645161
0.460922	0.684211	0.651685	0.674419	0.702128	0.653465	0.680851	0.74	0.644444	0.68	0.695652	0.711538	0.6875	0.680412	0.636364	0.659341	0.659341	0.715789	0.652174	0.659574	0.666667
0.462926	0.666667	0.652174	0.764045	0.680412	0.752688	0.72381	0.653846	0.742268	0.634146	0.610526	0.673913	0.693069	0.686869	0.622222	0.666667	0.689655	0.673469	0.631579	0.734694	0.733333
0.46493	0.666667	0.658824	0.680412	0.681319	0.703704	0.666667	0.659794	0.629213	0.674699	0.715789	0.723404	0.6875	0.673267	0.674419	0.767677	0.652632	0.634146	0.686869	0.652632	0.652632
0.466934	0.752475	0.666667	0.666667	0.694737	0.730769	0.673077	0.674419	0.659091	0.651685	0.72	0.689655	0.695652	0.678899	0.733333	0.651685	0.574468	0.673267	0.729167	0.714286	0.707071
0.468938	0.673684	0.689655	0.703297	0.727273	0.632653	0.688889	0.718447	0.732673	0.673913	0.719101	0.729167	0.695652	0.646465	0.735849	0.621359	0.673469	0.682927	0.638298	0.693878	0.636364
0.470942	0.718447	0.769231	0.673267	0.617284	0.711538	0.685714	0.680851	0.695652	0.721649	0.589744	0.685714	0.666667	0.708333	0.803571	0.72	0.681818	0.674157	0.602151	0.645833	0.702128
0.472946	0.658537	0.629213	0.6875	0.636364	0.745098	0.708333	0.709677	0.693878	0.680412	0.659794	0.723404	0.73913	0.639175	0.688889	0.693878	0.673077	0.688172	0.719298	0.641026	0.666667
0.47495	0.6875	0.721649	0.605263	0.744186	0.712644	0.72549	0.712871	0.611765	0.720721	0.723404	0.711538	0.659574	0.688172	0.708333	0.736842	0.761905	0.711111	0.695652	0.76	0.716981
0.476954	0.729167	0.693878	0.694737	0.651685	0.6875	0.652632	0.675	0.680412	0.714286	0.674419	0.720721	0.675676	0.666667	0.637363	0.731183	0.659794	0.694737	0.707071	0.666667	0.72
0.478958	0.659794	0.627451	0.747253	0.690476	0.639175	0.679245	0.666667	0.673267	0.688889	0.658537	0.811881	0.72093	0.692308	0.712644	0.674419	0.690909	0.705882	0.66	0.6	0.699029
0.480962	0.58427	0.733945	0.764706	0.720721	0.74	0.666667	0.666667	0.666667	0.632911	0.660194	0.674419	0.660194	0.695652	0.673913	0.708333	0.6875	0.666667	0.730769	0.666667	0.666667
0.482966	0.725275	0.737864	0.75	0.6875	0.659794	0.721649	0.704762	0.627907	0.68	0.666667	0.673684	0.637363	0.712871	0.703297	0.630435	0.673913	0.571429	0.725275	0.690476	0.607595
0.48497	0.666667	0.638298	0.723404	0.586667	0.623656	0.767442	0.688889	0.688889	0.705882	0.638298	0.71028	0.72549	0.699029	0.629213	0.686869	0.673077	0.632911	0.680851	0.728972	0.767677
0.486974	0.632653	0.721649	0.666667	0.6875	0.7	0.638298	0.622222	0.734694	0.680851	0.682353	0.6875	0.686275	0.653465	0.659794	0.737864	0.666667	0.619048	0.721649	0.673267	0.681319
0.488978	0.666667	0.638298	0.688172	0.681319	0.680412	0.72	0.704762	0.701754	0.613861	0.74	0.658824	0.745098	0.641975	0.747664	0.715789	0.688172	0.666667	0.708333	0.645161	0.701031
0.490982	0.660194	0.715789	0.681319	0.696629	0.77551	0.673469	0.625	0.740741	0.625	0.7	0.702128	0.74	0.679612	0.615385	0.610526	0.692308	0.627451	0.75	0.673684	0.630435
0.492986	0.629213	0.666667	0.72549	0.714286	0.688172	0.742857	0.714286	0.613636	0.766355	0.701031	0.673469	0.740741	0.618182	0.686869	0.618557	0.674699	0.666667	0.772277	0.74	0.721649
0.49499	0.6875	0.752688	0.708333	0.681319	0.666667	0.627451	0.723404	0.62069	0.666667	0.694737	0.567901	0.674419	0.673684	0.737864	0.714286	0.610526	0.713043	0.711538	0.680412	0.639175
0.496994	0.707071	0.681319	0.76087	0.694737	0.737864	0.693069	0.708333	0.715789	0.630435	0.644444	0.613636	0.730769	0.703297	0.734694	0.666667	0.666667	0.679245	0.708333	0.694737	0.729167
0.498998	0.735849	0.595745	0.658824	0.731183	0.672897	0.675	0.732673	0.703297	0.702128	0.709677	0.72381	0.727273	0.643678	0.708333	0.644444	0.72549	0.673469	0.709677	0.705882	0.639175
0.501002	0.735849	0.698795	0.732673	0.742268	0.615385	0.679612	0.712644	0.701031	0.652632	0.689655	0.767857	0.721649	0.660377	0.702128	0.701031	0.721649	0.641509	0.693878	0.72	0.709677
0.503006	0.741573	0.630435	0.708333	0.659794	0.7	0.704545	0.606061	0.681818	0.630435	0.693069	0.74	0.634146	0.653465	0.718447	0.673913	0.718447	0.688172	0.703297	0.690476	0.722892
0.50501	0.704762	0.617284	0.714286	0.6875	0.644444	0.629213	0.737864	0.704545	0.649351	0.693878	0.666667	0.673913	0.727273	0.689655	0.659341	0.686869	0.717391	0.659341	0.673913	0.718447
0.507014	0.680851	0.637363	0.666667	0.707317	0.693069	0.66	0.680851	0.73913	0.659574	0.659574	0.704762	0.648148	0.634146	0.659341	0.693878	0.659091	0.732673	0.695652	0.673684	0.730769
0.509018	0.694737	0.650602	0.647887	0.718447	0.681818	0.701031	0.734694	0.680412	0.64	0.722222	0.679612	0.74	0.705882	0.717391	0.752688	0.716981	0.694737	0.632911	0.715789	0.704762
0.511022	0.666667	0.693069	0.74	0.659794	0.714286	0.727273	0.688172	0.666667	0.636364	0.651685	0.673469	0.723404	0.645833	0.729167	0.659794	0.685714	0.745098	0.705882	0.674419	0.642857
0.513026	0.696629	0.680412	0.721649	0.758621	0.615385	0.693878	0.729167	0.6875	0.686275	0.651685	0.698113	0.666667	0.680412	0.62069	0.645161	0.736842	0.707965	0.73913	0.680412	0.62069
0.51503	0.76087	0.698795	0.695652	0.711538	0.666667	0.597701	0.695652	0.733945	0.659794	0.68	0.736842	0.688889	0.647059	0.636364	0.673684	0.71028	0.6875	0.736842	0.716981	0.727273
0.517034	0.652632	0.666667	0.681818	0.666667	0.659574	0.701031	0.731183	0.699029	0.630137	0.715596	0.694737	0.702128	0.697674	0.66	0.707071	0.688172	0.681319	0.688172	0.695652	0.703297
0.519038	0.643678	0.681818	0.674699	0.712871	0.711538	0.659574	0.714286	0.727273	0.650602	0.75	0.622222	0.651163	0.611765	0.645161	0.632653	0.688172	0.650602	0.597701	0.647059	0.701031
0.521042	0.643678	0.658824	0.712644	0.711111	0.681319	0.72381	0.711111	0.630137	0.62069	0.723404	0.64	0.674157	0.686869	0.679245	0.666667	0.72093	0.619048	0.659794	0.653061	0.666667
0.523046	0.643678	0.673469	0.686869	0.709677	0.638298	0.731183	0.6	0.628571	0.659341	0.705882	0.680851	0.6875	0.734694	0.688889	0.639175	0.644444	0.698795	0.673684	0.639175	0.652632
0.52505	0.644444	0.674157	0.714286	0.658824	0.721649	0.627907	0.641975	0.666667	0.674157	0.651163	0.666667	0.72	0.705882	0.770642	0.638298	0.651685	0.645833	0.704545	0.72093	0.722222
0.527054	0.708333	0.709677	0.681319	0.681818	0.681818	0.694737	0.6875	0.674419	0.704762	0.752294	0.708333	0.744681	0.758621	0.681319	0.674419	0.770642	0.745098	0.714286	0.727273	0.703297
0.529058	0.659341	0.72549	0.709091	0.745455	0.727273	0.715789	0.692308	0.644444	0.674419	0.727273	0.651685	0.719101	0.619048	0.703297	0.639175	0.72	0.742268	0.767677	0.62069	0.673077
0.531062	0.666667	0.691589	0.6875	0.723404	0.642857	0.651163	0.702128	0.642857	0.6	0.654206	0.702128	0.636364	0.673913	0.7	0.727273	0.680851	0.659574	0.658824	0.659341	0.708333
0.533066	0.638298	0.650602	0.689655	0.716981	0.637363	0.745098	0.666667	0.645833	0.674419	0.659794	0.688889	0.688172	0.666667	0.666667	0.673684	0.659574	0.674699	0.635294	0.734694	0.658824
0.53507	0.776699	0.659574	0.693878	0.644444	0.651163	0.645161	0.683544	0.693069	0.702128	0.683544	0.701031	0.702128	0.7	0.680851	0.66	0.644444	0.679612	0.681818	0.617021	0.673469
0.537074	0.659574	0.625	0.72381	0.703297	0.803922	0.644444	0.734694	0.738095	0.685185	0.688172	0.685714	0.611765	0.652632	0.709677	0.723404	0.615385	0.747475	0.747253	0.688172	0.636364
0.539078	0.658824	0.623656	0.735632	0.666667	0.686869	0.733945	0.729167	0.712871	0.755556	0.681818	0.759259	0.704545	0.693069	0.731183	0.643678	0.702128	0.679612	0.731707	0.711538	0.673913
0.541082	0.691589	0.673267	0.674419	0.659794	0.694737	0.666667	0.707071	0.54321	0.646465	0.701031	0.772277	0.644444	0.702128	0.674157	0.644444	0.629213	0.666667	0.692308	0.613636	0.674157
0.543086	0.658537	0.735849	0.682353	0.673913	0.666667	0.673684	0.721649	0.761062	0.725275	0.631579	0.62069	0.7	0.639175	0.611765	0.652174	0.680412	0.707071	0.744681	0.642857	0.693069
0.54509	0.623656	0.742857	0.694737	0.744681	0.666667	0.68	0.715789	0.694737	0.619718	0.66	0.701031	0.694737	0.747253	0.689655	0.732673	0.727273	0.612245	0.734694	0.688889	0.717391
0.547094	0.659091	0.718447	0.681319	0.629213	0.679612	0.632653	0.688172	0.714286	0.627907	0.712644	0.695652	0.653061	0.659794	0.673469	0.759259	0.636364	0.72549	0.681319	0.685714	0.651163
0.549098	0.75	0.709677	0.755102	0.714286	0.611765	0.688172	0.645161	0.716981	0.694737	0.702128	0.761905	0.637363	0.674157	0.68	0.762887	0.666667	0.673077	0.651685	0.66	0.714286
0.551102	0.682353	0.673469	0.666667	0.659794	0.688889	0.645833	0.674419	0.571429	0.571429	0.652174	0.652174	0.680412	0.681818	0.704545	0.73913	0.634615	0.672897	0.729167	0.715596	0.659091
0.553106	0.580645	0.666667	0.72093	0.630435	0.660194	0.689655	0.590909	0.729167	0.727273	0.711538	0.73913	0.717391	0.747826	0.693069	0.72	0.723404	0.737864	0.6875	0.705882	0.666667
0.55511	0.673684	0.694737	0.7	0.666667	0.647059	0.734694	0.654206	0.644444	0.712871	0.674419	0.727273	0.714286	0.785047	0.72549	0.675	0.637363	0.686275	0.776699	0.689655	0.695652
0.557114	0.68	0.644444	0.695652	0.615385	0.693878	0.727273	0.652632	0.66	0.693878	0.651163	0.673267	0.695652	0.72549	0.588235	0.653061	0.673267	0.686275	0.666667	0.693069	0.727273
0.559118	0.711538	0.682353	0.705882	0.732673	0.561798	0.673684	0.694737	0.637363	0.688172	0.666667	0.721649	0.703297	0.704762	0.732673	0.711111	0.68	0.693878	0.666667	0.679245	0.6875
0.561122	0.785714	0.574713	0.658824	0.635294	0.704762	0.694737	0.659574	0.715596	0.613636	0.693878	0.68	0.680851	0.635294	0.704545	0.718447	0.7	0.686869	0.621622	0.699029	0.736842
0.563126	0.712871	0.692308	0.636364	0.755556	0.666667	0.702128	0.646465	0.682927	0.673267	0.694737	0.788991	0.688889	0.725664	0.701031	0.688889	0.651163	0.688889	0.635294	0.680851	0.75
0.56513	0.72381	0.659341	0.673913	0.7	0.652632	0.658824	0.651163	0.666667	0.644444	0.666667	0.666667	0.711111	0.652632	0.723404	0.652174	0.791667	0.636364	0.736842	0.686275	0.697674
0.567134	0.582278	0.606742	0.666667	0.673913	0.666667	0.593407	0.719101	0.681818	0.682353	0.673684	0.709091	0.697674	0.577778	0.702128	0.635294	0.727273	0.707965	0.597403	0.673077	0.688172
0.569138	0.658537	0.632653	0.659574	0.731183	0.694737	0.666667	0.680412	0.666667	0.607595	0.577778	0.72549	0.714286	0.691589	0.704762	0.716981	0.7	0.682353	0.683544	0.627907	0.7
0.571142	0.74	0.651163	0.733333	0.643678	0.681818	0.646465	0.725275	0.632653	0.732673	0.659794	0.659341	0.642857	0.674157	0.680412	0.560976	0.711538	0.733333	0.595238	0.703297	0.659794
0.573146	0.717391	0.666667	0.787879	0.666667	0.626263	0.653061	0.629213	0.704545	0.631579	0.589744	0.651685	0.623656	0.604167	0.659341	0.688889	0.688172	0.682353	0.666667	0.629213	0.666667
0.57515	0.747475	0.666667	0.727273	0.693069	0.673267	0.694737	0.721649	0.715789	0.680851	0.636364	0.653465	0.588235	0.658824	0.666667	0.659794	0.723404	0.622222	0.792079	0.699029	0.745455
0.577154	0.635294	0.659341	0.699029	0.651685	0.643678	0.702128	0.673469	0.698795	0.699029	0.666667	0.632653	0.701031	0.673267	0.764706	0.666667	0.632911	0.659091	0.68	0.693878	0.709677
0.579158	0.717391	0.728972	0.695652	0.769231	0.651685	0.71028	0.72	0.68	0.634146	0.613636	0.604167	0.737864	0.659794	0.658824	0.755102	0.615385	0.709091	0.725275	0.650602	0.752294
0.581162	0.704545	0.643678	0.732673	0.657895	0.666667	0.609756	0.673913	0.701031	0.666667	0.708333	0.666667	0.694737	0.691589	0.715789	0.622222	0.681319	0.732673	0.752688	0.747475	0.686869
0.583166	0.615385	0.727273	0.704762	0.636364	0.673913	0.7	0.723404	0.680412	0.659091	0.666667	0.666667	0.712871	0.652174	0.652632	0.609756	0.666667	0.742268	0.673913	0.733333	0.681319
0.58517	0.72	0.742268	0.704762	0.630435	0.68	0.651685	0.715789	0.698795	0.674419	0.72	0.646465	0.617021	0.714286	0.73913	0.757282	0.636364	0.71028	0.701031	0.688172	0.658537
0.587174	0.666667	0.644444	0.673913	0.686275	0.659341	0.721649	0.696629	0.716981	0.660194	0.659341	0.702128	0.682353	0.666667	0.709677	0.757895	0.75	0.659341	0.680412	0.729167	0.659794
0.589178	0.658228	0.727273	0.708333	0.7	0.617284	0.645161	0.729167	0.707071	0.694737	0.679612	0.666667	0.686869	0.66	0.752294	0.652174	0.691589	0.631579	0.75	0.716981	0.733945
0.591182	0.689655	0.68	0.666667	0.714286	0.71028	0.707071	0.694737	0.701031	0.731183	0.74	0.693069	0.658537	0.693069	0.711111	0.666667	0.689655	0.68	0.666667	0.694737	0.60241
0.593186	0.754717	0.693878	0.740741	0.703297	0.666667	0.681319	0.695652	0.747475	0.688889	0.711111	0.698113	0.659341	0.703297	0.686869	0.659341	0.715789	0.731183	0.666667	0.708861	0.680851
0.59519	0.666667	0.681818	0.705882	0.681818	0.650602	0.638298	0.658824	0.696629	0.681319	0.730769	0.681319	0.629213	0.626506	0.688889	0.690476	0.686275	0.653465	0.756757	0.673684	0.673267
0.597194	0.666667	0.699029	0.634146	0.642857	0.688172	0.666667	0.723404	0.680412	0.74	0.660194	0.666667	0.781818	0.658824	0.679245	0.699029	0.681818	0.590909	0.682353	0.695652	0.704545
0.599198	0.652174	0.590909	0.735849	0.653465	0.737864	0.689655	0.608696	0.709677	0.637363	0.652174	0.688889	0.697674	0.727273	0.737864	0.703297	0.725275	0.611765	0.711111	0.617284	0.695652
0.601202	0.673469	0.651163	0.659574	0.652174	0.698795	0.637363	0.716981	0.680412	0.693878	0.674157	0.666667	0.727273	0.652174	0.75	0.674419	0.702128	0.705882	0.7	0.688172	0.659341
0.603206	0.732673	0.673913	0.702128	0.666667	0.732673	0.651685	0.659574	0.574713	0.632653	0.625	0.755102	0.711538	0.578313	0.690476	0.666667	0.737864	0.645833	0.691358	0.631579	0.752475
0.60521	0.623656	0.709677	0.659574	0.631579	0.55	0.686869	0.681319	0.666667	0.697674	0.682353	0.704762	0.694737	0.704762	0.651685	0.666667	0.636364	0.666667	0.652632	0.636364	0.704545
0.607214	0.596154	0.679612	0.659341	0.71028	0.659794	0.597403	0.690476	0.732673	0.747475	0.659794	0.591837	0.707317	0.66	0.6875	0.688172	0.666667	0.642857	0.712871	0.611111	0.721649
0.609218	0.625	0.675	0.74	0.652174	0.688889	0.731183	0.712871	0.688889	0.725	0.602151	0.754717	0.666667	0.666667	0.714286	0.666667	0.705882	0.714286	0.674419	0.673077	0.690476
0.611222	0.686869	0.688172	0.680851	0.76	0.708333	0.72	0.652632	0.731183	0.689655	0.762887	0.62	0.666667	0.679612	0.652174	0.602151	0.7	0.685714	0.747475	0.659341	0.719101
0.613226	0.681818	0.689655	0.729167	0.652632	0.666667	0.653465	0.7	0.68	0.698795	0.681818	0.742268	0.659794	0.72	0.765957	0.702128	0.709677	0.683544	0.613333	0.632653	0.72549
0.61523	0.643678	0.701031	0.659574	0.685714	0.652174	0.680412	0.681319	0.732673	0.659341	0.60241	0.623656	0.635294	0.744681	0.697674	0.651685	0.666667	0.701031	0.765957	0.707317	0.701031
0.617234	0.6875	0.725275	0.72	0.673684	0.747475	0.680412	0.666667	0.694737	0.702128	0.708333	0.617284	0.703297	0.686869	0.640777	0.704762	0.688172	0.602151	0.652632	0.615385	0.732673
0.619238	0.688889	0.714286	0.762887	0.688172	0.72093	0.659794	0.659574	0.707071	0.686869	0.595745	0.692308	0.688172	0.694737	0.611765	0.673684	0.721649	0.686869	0.701031	0.643678	0.731183
0.621242	0.586957	0.744681	0.606742	0.681319	0.622222	0.723404	0.681319	0.712644	0.708333	0.714286	0.673913	0.741573	0.688172	0.732673	0.695652	0.693069	0.707071	0.632911	0.651685	0.747475
0.623246	0.703297	0.652174	0.694737	0.595238	0.68	0.659091	0.691358	0.681319	0.7	0.72	0.701031	0.704545	0.666667	0.744681	0.714286	0.717391	0.733333	0.723404	0.711538	0.715789
0.625251	0.606061	0.619048	0.71028	0.659091	0.666667	0.512821	0.73913	0.659341	0.693878	0.673469	0.681319	0.653061	0.705882	0.686869	0.697674	0.639175	0.617021	0.682353	0.680412	0.776699
0.627255	0.659574	0.747664	0.637363	0.673469	0.72381	0.712644	0.680412	0.7	0.629213	0.651163	0.715789	0.703297	0.694737	0.681319	0.666667	0.727273	0.611765	0.658824	0.701031	0.641026
0.629259	0.612245	0.734694	0.734694	0.767442	0.681319	0.708333	0.607595	0.6	0.658824	0.714286	0.66	0.727273	0.652632	0.635294	0.688889	0.622222	0.680412	0.673469	0.682927	0.698795
0.631263	0.602151	0.688172	0.752688	0.674419	0.617284	0.630435	0.682353	0.680412	0.528736	0.714286	0.703297	0.699029	0.714286	0.659794	0.625	0.688172	0.693069	0.703704	0.631579	0.693878
0.633267	0.696629	0.685714	0.729167	0.674157	0.680851	0.652174	0.649351	0.673684	0.653061	0.72549	0.704545	0.645833	0.652174	0.740741	0.742857	0.755102	0.66	0.711111	0.711111	0.659341
0.635271	0.68	0.645833	0.747475	0.658824	0.723404	0.666667	0.688889	0.742268	0.650602	0.703297	0.755556	0.666667	0.666667	0.693878	0.695652	0.635294	0.666667	0.712644	0.727273	0.644444
0.637275	0.695652	0.688889	0.783505	0.712644	0.666667	0.644444	0.723404	0.75	0.651685	0.692308	0.674157	0.666667	0.645833	0.76	0.629213	0.680851	0.716981	0.729167	0.774194	0.738739
0.639279	0.613636	0.74	0.729167	0.639175	0.761905	0.695652	0.644444	0.666667	0.683544	0.609756	0.652174	0.666667	0.731183	0.708333	0.705882	0.602151	0.651163	0.702128	0.704545	0.611765
0.641283	0.758621	0.623656	0.694737	0.560976	0.704762	0.708333	0.666667	0.752688	0.707071	0.652174	0.680851	0.703297	0.711538	0.641975	0.681319	0.6875	0.693069	0.693333	0.723404	0.754386
0.643287	0.60241	0.7	0.717391	0.645161	0.708333	0.7	0.711111	0.666667	0.633663	0.736842	0.6875	0.680851	0.643678	0.708333	0.704545	0.659341	0.680412	0.72549	0.637363	0.747475
0.645291	0.606742	0.690476	0.712871	0.673267	0.72381	0.727273	0.729167	0.702128	0.652632	0.682353	0.682353	0.736842	0.674699	0.7	0.659794	0.659794	0.680412	0.714286	0.695652	0.681319
0.647295	0.709677	0.680851	0.597701	0.629213	0.680851	0.693878	0.674419	0.652174	0.708333	0.666667	0.672897	0.659091	0.722222	0.734694	0.740741	0.742268	0.666667	0.729412	0.567568	0.708333
0.649299	0.673469	0.637363	0.666667	0.723404	0.720721	0.659794	0.642857	0.732673	0.744186	0.675	0.690265	0.666667	0.674157	0.765957	0.681818	0.694737	0.731183	0.76087	0.711111	0.627907
0.651303	0.680851	0.635514	0.702128	0.742268	0.7	0.638298	0.752688	0.653061	0.650602	0.647059	0.693878	0.76	0.718447	0.679612	0.650602	0.658824	0.714286	0.674419	0.698795	0.674699
0.653307	0.704545	0.733945	0.619048	0.723404	0.647619	0.617284	0.653061	0.705882	0.666667	0.689655	0.692308	0.634146	0.593407	0.674157	0.693069	0.641026	0.681319	0.736842	0.742268	0.727273
0.655311	0.673913	0.686869	0.741573	0.674699	0.635294	0.737864	0.702128	0.705882	0.725275	0.651685	0.574468	0.717391	0.653465	0.709677	0.707071	0.716981	0.688889	0.625	0.65	0.645833
0.657315	0.686869	0.666667	0.652632	0.605263	0.709677	0.705882	0.731183	0.7	0.66	0.71028	0.652632	0.7	0.673913	0.693878	0.682353	0.666667	0.711538	0.7	0.638298	0.659341
0.659319	0.672897	0.659341	0.730769	0.615385	0.643678	0.674419	0.634146	0.742268	0.627907	0.717391	0.712871	0.711111	0.745763	0.652174	0.725275	0.703297	0.628571	0.694737	0.707071	0.703297
0.661323	0.641975	0.71028	0.76087	0.680851	0.711111	0.692308	0.641975	0.7	0.712644	0.698795	0.592593	0.712871	0.704545	0.725	0.701031	0.666667	0.757282	0.719101	0.640777	0.729167
0.663327	0.681818	0.688889	0.673684	0.666667	0.697674	0.666667	0.72549	0.752475	0.652174	0.734177	0.707965	0.6875	0.625	0.66	0.718447	0.642857	0.622222	0.77551	0.666667	0.733333
0.665331	0.659794	0.771084	0.674419	0.697674	0.623377	0.72	0.689655	0.738739	0.752294	0.659574	0.692308	0.659091	0.666667	0.736842	0.7	0.729412	0.64	0.693878	0.688889	0.645833
0.667335	0.736842	0.56	0.703704	0.694737	0.727273	0.681319	0.719101	0.688172	0.6875	0.707071	0.714286	0.673469	0.595238	0.679612	0.717391	0.674699	0.742268	0.716981	0.680412	0.763636
0.669339	0.682927	0.652632	0.686869	0.688889	0.673077	0.712871	0.650602	0.747664	0.575	0.685185	0.679612	0.685714	0.732673	0.715789	0.680412	0.653061	0.72	0.681818	0.650602	0.68
0.671343	0.673469	0.613636	0.653465	0.635294	0.666667	0.626506	0.651163	0.7	0.673684	0.629213	0.673469	0.699029	0.613636	0.644444	0.744681	0.686869	0.666667	0.727273	0.659574	0.679612
0.673347	0.712871	0.735632	0.651163	0.644444	0.68	0.705882	0.709677	0.712871	0.659794	0.707317	0.72	0.60241	0.651685	0.650602	0.681319	0.723404	0.693878	0.686869	0.689655	0.641026
0.675351	0.74	0.615385	0.784314	0.747664	0.609756	0.686869	0.636364	0.731183	0.680851	0.60241	0.736842	0.759259	0.666667	0.666667	0.646465	0.695652	0.673913	0.71028	0.644444	0.673684
0.677355	0.682353	0.731183	0.705882	0.692308	0.742268	0.731183	0.626506	0.731183	0.695652	0.715789	0.694737	0.712871	0.694737	0.704762	0.72	0.658824	0.666667	0.783505	0.688172	0.694737
0.679359	0.673077	0.681319	0.704545	0.658824	0.64	0.735849	0.732673	0.784314	0.658537	0.755556	0.666667	0.591837	0.626263	0.72	0.723404	0.642857	0.638298	0.727273	0.681319	0.674699
0.681363	0.658824	0.732673	0.727273	0.736842	0.679612	0.6875	0.645833	0.641975	0.645161	0.688172	0.747664	0.659794	0.666667	0.742857	0.615385	0.581395	0.652632	0.673913	0.666667	0.659091
0.683367	0.659574	0.645833	0.745098	0.702128	0.673469	0.715596	0.637363	0.68	0.680851	0.643678	0.637363	0.744681	0.68	0.604167	0.613861	0.613636	0.673469	0.701031	0.709677	0.733333
0.685371	0.742268	0.6	0.744681	0.625	0.705882	0.686869	0.689655	0.694737	0.682353	0.685714	0.705882	0.742268	0.680412	0.643678	0.721649	0.673077	0.672897	0.747475	0.693878	0.707071
0.687375	0.685714	0.689655	0.630435	0.685185	0.637363	0.752941	0.688889	0.666667	0.651163	0.694737	0.673913	0.696629	0.652632	0.652174	0.666667	0.716981	0.681319	0.723404	0.686869	0.711538
0.689379	0.733333	0.62069	0.644444	0.761905	0.666667	0.707317	0.666667	0.730769	0.643678	0.76087	0.679245	0.681319	0.75	0.695652	0.681319	0.729167	0.711538	0.709677	0.619048	0.688172
0.691383	0.653061	0.617021	0.697674	0.714286	0.6	0.72093	0.730769	0.645161	0.651163	0.659574	0.686869	0.709677	0.747475	0.738095	0.674419	0.6875	0.679612	0.681818	0.634146	0.714286
0.693387	0.729167	0.75	0.727273	0.646465	0.702128	0.7	0.657895	0.701031	0.619048	0.590909	0.645161	0.62963	0.588235	0.715789	0.638298	0.666667	0.659794	0.698113	0.693878	0.741573
0.695391	0.645161	0.674157	0.707071	0.729167	0.695652	0.693069	0.680851	0.72549	0.645161	0.659794	0.680851	0.707071	0.642857	0.666667	0.693878	0.740741	0.673684	0.65	0.723404	0.731183
0.697395	0.708333	0.689655	0.688172	0.632653	0.7	0.629213	0.745098	0.737864	0.701031	0.712871	0.744681	0.666667	0.705882	0.693878	0.735849	0.693878	0.769231	0.7	0.666667	0.731183
0.699399	0.719101	0.745098	0.72381	0.654206	0.651163	0.644444	0.645833	0.686275	0.701031	0.732673	0.712871	0.642857	0.659341	0.688889	0.715789	0.680412	0.718447	0.673684	0.644444	0.701031
0.701403	0.764045	0.636364	0.643678	0.721649	0.658824	0.744681	0.709677	0.593407	0.597701	0.705882	0.666667	0.716049	0.771084	0.730769	0.666667	0.783505	0.604167	0.681818	0.694737	0.643678
0.703407	0.643678	0.545455	0.731183	0.634146	0.674419	0.673469	0.680412	0.735849	0.752475	0.673913	0.72549	0.6875	0.709677	0.653061	0.688889	0.666667	0.659341	0.641975	0.6875	0.708333
0.705411	0.718447	0.725275	0.646465	0.641975	0.608696	0.704545	0.686275	0.494624	0.593407	0.597701	0.666667	0.702128	0.66	0.72381	0.658824	0.6875	0.592593	0.762887	0.696629	0.6875
0.707415	0.702703	0.646465	0.73913	0.650602	0.647059	0.732673	0.635294	0.742268	0.704762	0.666667	0.745098	0.627907	0.705882	0.666667	0.666667	0.666667	0.752475	0.73913	0.696429	0.615385
0.709419	0.658824	0.72	0.650602	0.673684	0.693069	0.659574	0.659574	0.703297	0.681818	0.765957	0.673267	0.66	0.689655	0.736842	0.622222	0.737864	0.623656	0.71028	0.629213	0.698795
0.711423	0.754717	0.673913	0.623377	0.622222	0.615385	0.666667	0.609756	0.721649	0.659574	0.714286	0.68	0.791209	0.574713	0.673684	0.742268	0.693069	0.740741	0.653846	0.621359	0.694737
0.713427	0.674419	0.635294	0.717391	0.714286	0.701031	0.703297	0.612245	0.688889	0.643678	0.659341	0.723404	0.644444	0.659574	0.796117	0.673684	0.705882	0.672727	0.755102	0.673267	0.715789
0.715431	0.72	0.719101	0.673684	0.703297	0.702128	0.627907	0.696629	0.659794	0.582278	0.644444	0.666667	0.720721	0.640777	0.660194	0.6875	0.705882	0.680412	0.658537	0.692308	0.712871
0.717435	0.651163	0.693878	0.708333	0.705882	0.650602	0.681319	0.714286	0.731183	0.674157	0.629213	0.632653	0.686869	0.693069	0.673684	0.659574	0.709677	0.686869	0.644444	0.734694	0.674699
0.719439	0.637363	0.673469	0.6875	0.681818	0.688172	0.729167	0.666667	0.685185	0.62	0.613636	0.699029	0.725275	0.666667	0.659341	0.705882	0.629213	0.651685	0.694737	0.673469	0.704762
0.721443	0.736842	0.692308	0.681818	0.761905	0.630435	0.659091	0.752688	0.60241	0.702128	0.695652	0.652174	0.692308	0.647059	0.688889	0.674699	0.717391	0.695652	0.804124	0.673469	0.651163
0.723447	0.741573	0.707071	0.745098	0.711111	0.752294	0.680851	0.722222	0.7	0.658537	0.692308	0.641026	0.723404	0.607595	0.699029	0.709677	0.694737	0.707071	0.60241	0.75	0.694737
0.725451	0.712644	0.68	0.659341	0.711111	0.666667	0.618557	0.66	0.673684	0.618557	0.659341	0.679612	0.721649	0.696629	0.695652	0.707071	0.636364	0.697674	0.630435	0.623656	0.701031
0.727455	0.762712	0.796296	0.696629	0.744681	0.643678	0.666667	0.696629	0.688172	0.688889	0.604167	0.653061	0.606742	0.701031	0.674419	0.659341	0.715789	0.606061	0.72549	0.72	0.682927
0.729459	0.666667	0.693069	0.714286	0.754717	0.694737	0.721649	0.673684	0.641975	0.682353	0.653465	0.698795	0.688889	0.693878	0.783505	0.72	0.645833	0.635294	0.75	0.608696	0.759259
0.731463	0.719101	0.72549	0.711111	0.588235	0.694737	0.745455	0.578313	0.693878	0.723404	0.674419	0.737864	0.6875	0.54321	0.707071	0.658537	0.666667	0.627907	0.727273	0.703297	0.693878
0.733467	0.658537	0.721649	0.652174	0.725275	0.637363	0.693069	0.6875	0.714286	0.645161	0.625	0.715789	0.653061	0.659574	0.711111	0.745455	0.666667	0.685714	0.716981	0.688889	0.723404
0.735471	0.593407	0.755102	0.666667	0.674419	0.754386	0.703704	0.72093	0.641975	0.689655	0.699029	0.692308	0.688172	0.64	0.707071	0.643678	0.729167	0.697248	0.73913	0.619048	0.6875
0.737475	0.673913	0.622222	0.734694	0.666667	0.715596	0.666667	0.673684	0.686869	0.716981	0.712644	0.72	0.704762	0.6875	0.693069	0.730769	0.699029	0.702703	0.717949	0.666667	0.716049
0.739479	0.595238	0.568182	0.75	0.637363	0.674699	0.643678	0.68	0.709677	0.645833	0.716049	0.732673	0.685714	0.659794	0.72549	0.7	0.72	0.723404	0.627907	0.699029	0.689655
0.741483	0.752475	0.636364	0.701031	0.703297	0.632911	0.723404	0.660194	0.691589	0.571429	0.644444	0.666667	0.578313	0.74	0.721649	0.701031	0.660194	0.736842	0.747253	0.71028	0.6875
0.743487	0.712329	0.680851	0.680851	0.681319	0.613636	0.7	0.659091	0.681319	0.75	0.64	0.6875	0.625	0.72	0.699029	0.693878	0.752688	0.712644	0.711111	0.692308	0.76087
0.745491	0.712644	0.704762	0.694737	0.72381	0.659091	0.680851	0.613636	0.709677	0.688172	0.694737	0.673913	0.744681	0.666667	0.701031	0.688172	0.682353	0.650602	0.680412	0.659574	0.72549
0.747495	0.62069	0.792079	0.666667	0.673684	0.696629	0.613861	0.651685	0.693069	0.666667	0.643678	0.693069	0.736842	0.708333	0.658537	0.705882	0.619048	0.637363	0.701031	0.738739	0.673469
0.749499	0.666667	0.692308	0.674699	0.701031	0.673684	0.717391	0.72549	0.632911	0.688889	0.666667	0.593407	0.680412	0.651685	0.730769	0.704545	0.621359	0.727273	0.680412	0.680412	0.666667
0.751503	0.6	0.633663	0.78	0.725275	0.736842	0.732673	0.702128	0.685714	0.658228	0.652174	0.68	0.680412	0.727273	0.673913	0.631579	0.71028	0.650602	0.686869	0.773585	0.707071
0.753507	0.705882	0.702703	0.680851	0.666667	0.681319	0.767442	0.641026	0.686869	0.733333	0.731183	0.679245	0.742857	0.715789	0.723404	0.652174	0.622222	0.701031	0.641975	0.685714	0.645161
0.755511	0.688889	0.693878	0.695652	0.659341	0.632653	0.729167	0.715596	0.646465	0.712871	0.694737	0.742268	0.666667	0.673469	0.679612	0.696629	0.666667	0.613636	0.703297	0.695652	0.732673
0.757515	0.761905	0.608696	0.666667	0.6875	0.6875	0.641975	0.688172	0.732673	0.652174	0.652632	0.666667	0.610526	0.648649	0.705882	0.711111	0.704762	0.686869	0.785047	0.692308	0.72
0.759519	0.778947	0.72549	0.650602	0.745098	0.747475	0.723404	0.752475	0.72381	0.686869	0.602151	0.673913	0.705882	0.638298	0.695652	0.708333	0.688172	0.693878	0.757895	0.736842	0.673913
0.761523	0.652174	0.62069	0.659794	0.7	0.674419	0.659341	0.715789	0.636364	0.7	0.703297	0.688172	0.712871	0.72	0.680412	0.631579	0.712871	0.666667	0.719101	0.714286	0.72549
0.763527	0.652632	0.666667	0.75	0.714286	0.642857	0.752475	0.694737	0.688172	0.717949	0.698795	0.611765	0.708333	0.679612	0.719101	0.651163	0.666667	0.75	0.717391	0.692308	0.623656
0.765531	0.686275	0.727273	0.76	0.715789	0.759259	0.635294	0.680412	0.636364	0.613636	0.733333	0.681818	0.711111	0.776699	0.680851	0.681319	0.659341	0.703297	0.681818	0.715789	0.701031
0.767535	0.629213	0.704545	0.674157	0.729167	0.630435	0.694737	0.708333	0.617021	0.694737	0.543478	0.741573	0.695652	0.78	0.696629	0.680412	0.718447	0.689655	0.705882	0.705882	0.658537
0.769539	0.7	0.774194	0.675	0.673469	0.659091	0.721649	0.660377	0.703297	0.658824	0.6875	0.695652	0.729167	0.708333	0.747475	0.685185	0.705882	0.72549	0.767677	0.637363	0.688889
0.771543	0.6875	0.666667	0.725	0.679245	0.681319	0.709677	0.674419	0.673469	0.6	0.742268	0.66	0.590909	0.658824	0.757282	0.708333	0.719101	0.650602	0.757282	0.712644	0.636364
0.773547	0.615385	0.686869	0.673913	0.72	0.691589	0.674419	0.764706	0.68	0.635294	0.644444	0.666667	0.725275	0.673913	0.693878	0.695652	0.724138	0.619048	0.673469	0.666667	0.659091
0.775551	0.73913	0.701031	0.686869	0.697674	0.714286	0.734694	0.711538	0.685714	0.674419	0.715789	0.690476	0.7	0.688889	0.673684	0.637363	0.732673	0.638298	0.734694	0.704762	0.694737
0.777555	0.673913	0.694737	0.736842	0.638298	0.644444	0.666667	0.718447	0.755102	0.6875	0.691358	0.74	0.634146	0.680851	0.77193	0.673469	0.666667	0.699029	0.734694	0.732673	0.666667
0.779559	0.674157	0.659794	0.708333	0.756303	0.738739	0.714286	0.666667	0.653061	0.682353	0.696629	0.692308	0.72093	0.659794	0.659091	0.638298	0.702128	0.611765	0.659574	0.679245	0.733333
0.781563	0.65	0.638298	0.728972	0.704762	0.666667	0.644444	0.673684	0.732673	0.650602	0.694737	0.729167	0.711538	0.673684	0.75	0.673913	0.666667	0.715789	0.64	0.770833	0.674699
0.783567	0.682353	0.75	0.705882	0.696629	0.660377	0.682353	0.681319	0.680412	0.715789	0.692308	0.703297	0.666667	0.666667	0.770833	0.693069	0.632653	0.72549	0.606742	0.68	0.701031
0.785571	0.714286	0.659091	0.680851	0.659794	0.684685	0.637363	0.680851	0.680851	0.696629	0.679612	0.681818	0.609756	0.659574	0.742857	0.715789	0.698113	0.688172	0.722222	0.642857	0.638298
0.787575	0.712644	0.62	0.717391	0.659574	0.645161	0.639175	0.72549	0.747253	0.707071	0.723404	0.66	0.659091	0.738095	0.673684	0.755102	0.709677	0.680851	0.704545	0.695652	0.744681
0.789579	0.682927	0.707071	0.762887	0.673913	0.717391	0.761905	0.682353	0.673684	0.645161	0.68	0.714286	0.653061	0.72381	0.728972	0.711538	0.613861	0.659091	0.659091	0.64	0.675
0.791583	0.647059	0.674157	0.72	0.733333	0.659341	0.613636	0.730435	0.716981	0.645833	0.696629	0.702128	0.682927	0.66	0.686275	0.597403	0.693069	0.709091	0.742857	0.708333	0.674157
0.793587	0.666667	0.682927	0.75	0.688889	0.745098	0.660194	0.673684	0.692308	0.674157	0.635294	0.714286	0.645161	0.653465	0.709677	0.666667	0.666667	0.673469	0.730769	0.619048	0.617284
0.795591	0.688889	0.666667	0.785047	0.666667	0.678899	0.578947	0.704545	0.718447	0.694737	0.659091	0.754717	0.652632	0.626263	0.695652	0.68	0.693069	0.659574	0.689655	0.776699	0.731183
0.797595	0.595238	0.712871	0.658824	0.697674	0.708333	0.742268	0.715789	0.627907	0.673913	0.673267	0.646465	0.740741	0.694737	0.705882	0.613636	0.693878	0.729167	0.719101	0.729167	0.701031
0.799599	0.747475	0.652174	0.673267	0.745098	0.633663	0.693069	0.634146	0.641026	0.644444	0.627907	0.622222	0.693069	0.645161	0.692308	0.722222	0.715789	0.633663	0.75	0.704545	0.680412
0.801603	0.732673	0.651685	0.636364	0.703297	0.72549	0.729167	0.712871	0.666667	0.727273	0.646465	0.673913	0.701031	0.711111	0.747253	0.62069	0.6875	0.690265	0.755102	0.673684	0.645161
0.803607	0.725275	0.693878	0.76	0.666667	0.694737	0.7	0.673469	0.673913	0.725275	0.625	0.762887	0.680412	0.673267	0.705882	0.688172	0.711111	0.621359	0.764706	0.717391	0.659794
0.805611	0.638298	0.721649	0.666667	0.703297	0.622222	0.691589	0.658824	0.673684	0.716981	0.659794	0.674157	0.666667	0.659341	0.694737	0.7	0.674419	0.638298	0.606061	0.75	0.630435
0.807615	0.717391	0.645161	0.754717	0.731183	0.702128	0.659091	0.709091	0.708333	0.653846	0.521739	0.703704	0.736842	0.736842	0.703297	0.688889	0.672566	0.645833	0.695652	0.77551	0.698795
0.809619	0.730769	0.658228	0.707071	0.688172	0.734694	0.673684	0.666667	0.610526	0.704762	0.703704	0.666667	0.613636	0.631579	0.692308	0.681319	0.651685	0.652174	0.707071	0.688172	0.754717
0.811623	0.444444	0.651163	0.747475	0.673469	0.636364	0.735849	0.729167	0.744681	0.744186	0.72093	0.702128	0.666667	0.674157	0.709091	0.680412	0.666667	0.645161	0.74	0.727273	0.642857
0.813627	0.666667	0.72549	0.741379	0.702128	0.74	0.711111	0.635294	0.686869	0.712644	0.629213	0.715789	0.68	0.72	0.76	0.65	0.632653	0.651685	0.666667	0.709677	0.636364
0.815631	0.637363	0.666667	0.714286	0.652174	0.68	0.721649	0.699029	0.637363	0.694737	0.709091	0.716981	0.681319	0.712871	0.666667	0.714286	0.651163	0.734694	0.702128	0.62069	0.686869
0.817635	0.644444	0.693878	0.673684	0.754717	0.666667	0.695652	0.730769	0.659574	0.734694	0.701754	0.732673	0.629213	0.643678	0.65	0.690909	0.685185	0.707071	0.674419	0.691589	0.645833
0.819639	0.644444	0.673469	0.752294	0.696629	0.693878	0.673469	0.729167	0.709677	0.682927	0.785047	0.72381	0.666667	0.652632	0.782609	0.75	0.637363	0.666667	0.708333	0.693069	0.64
0.821643	0.702128	0.752475	0.721649	0.694737	0.68	0.686869	0.752475	0.701031	0.711538	0.680851	0.741573	0.666667	0.625	0.674699	0.68	0.673077	0.721649	0.702128	0.712871	0.681818
0.823647	0.688889	0.642857	0.680851	0.58427	0.68	0.734694	0.632653	0.685185	0.711111	0.651685	0.727273	0.702128	0.704762	0.674157	0.659341	0.593407	0.686869	0.703297	0.705882	0.697674
0.825651	0.634146	0.652632	0.653061	0.630435	0.613636	0.629213	0.659341	0.707071	0.75	0.673913	0.604651	0.698113	0.723404	0.666667	0.728972	0.641509	0.666667	0.717391	0.681319	0.688172
0.827655	0.783505	0.666667	0.746988	0.680412	0.666667	0.732673	0.731183	0.693069	0.697674	0.6875	0.785047	0.747475	0.717391	0.673913	0.627907	0.776699	0.709677	0.686275	0.747826	0.645161
0.829659	0.659574	0.626506	0.682927	0.695652	0.696629	0.6875	0.688172	0.625	0.666667	0.632653	0.673267	0.62069	0.615385	0.696629	0.727273	0.715789	0.666667	0.712871	0.673684	0.682353
0.831663	0.658824	0.693878	0.674419	0.705882	0.752475	0.666667	0.674419	0.770642	0.645833	0.745098	0.604167	0.7	0.694737	0.686275	0.6875	0.694737	0.666667	0.742268	0.652632	0.817204
0.833667	0.659574	0.702703	0.693069	0.622222	0.693878	0.679612	0.673913	0.673469	0.725275	0.76087	0.643678	0.735849	0.659341	0.757282	0.703704	0.666667	0.719101	0.621622	0.715789	0.766355
0.835671	0.651163	0.630435	0.659794	0.717949	0.728814	0.731183	0.727273	0.680412	0.651163	0.674157	0.694737	0.701031	0.736842	0.765217	0.696629	0.679245	0.718447	0.691589	0.629213	0.732673
0.837675	0.688172	0.709091	0.674699	0.685714	0.686869	0.651163	0.652174	0.707071	0.673077	0.712644	0.72093	0.651685	0.71028	0.811881	0.643678	0.747475	0.673684	0.742268	0.686869	0.597701
0.839679	0.608696	0.75	0.7	0.651163	0.610526	0.680412	0.652632	0.707071	0.666667	0.701031	0.637363	0.650602	0.688889	0.695652	0.737864	0.693878	0.695652	0.727273	0.707071	0.646465
0.841683	0.769231	0.696629	0.652632	0.666667	0.666667	0.630435	0.674157	0.680412	0.682927	0.666667	0.690909	0.693878	0.718447	0.674419	0.615385	0.704545	0.641975	0.704762	0.705882	0.659794
0.843687	0.686275	0.643678	0.68	0.704545	0.689655	0.6	0.709677	0.6875	0.642857	0.674699	0.680412	0.7	0.730769	0.740741	0.732673	0.745098	0.673077	0.658824	0.703297	0.686869
0.845691	0.666667	0.730769	0.693069	0.62069	0.707071	0.651685	0.640777	0.714286	0.626263	0.666667	0.723404	0.719101	0.632653	0.744681	0.735849	0.666667	0.752294	0.717391	0.673469	0.657895
0.847695	0.666667	0.652632	0.733333	0.769231	0.595238	0.589744	0.606742	0.611765	0.659341	0.666667	0.707071	0.637363	0.635294	0.673267	0.698795	0.680412	0.691589	0.75	0.68	0.729167
0.849699	0.707071	0.681319	0.701031	0.695652	0.733333	0.658537	0.72	0.679245	0.658537	0.659794	0.685714	0.693069	0.7	0.695652	0.651163	0.62	0.613636	0.733333	0.716981	0.731183
0.851703	0.688172	0.649351	0.645833	0.703297	0.645161	0.666667	0.697674	0.62069	0.730769	0.608696	0.695652	0.728972	0.666667	0.680851	0.673913	0.666667	0.688889	0.694737	0.680412	0.75
0.853707	0.686275	0.742268	0.681319	0.674157	0.679612	0.611765	0.60241	0.673913	0.715789	0.688889	0.761905	0.6875	0.64	0.718447	0.645161	0.685185	0.742268	0.673077	0.626263	0.688889
0.855711	0.666667	0.725275	0.767677	0.60241	0.652632	0.7	0.738739	0.776699	0.744681	0.72	0.686869	0.695652	0.652632	0.653061	0.659794	0.704545	0.634146	0.705882	0.715789	0.666667
0.857715	0.73913	0.673684	0.6875	0.627451	0.712871	0.716981	0.712871	0.652632	0.711111	0.74	0.694737	0.673684	0.725275	0.703297	0.715596	0.721649	0.627907	0.625	0.704545	0.615385
0.859719	0.659574	0.686275	0.73913	0.673913	0.691589	0.721649	0.74	0.705882	0.659091	0.705882	0.651163	0.728972	0.686275	0.704545	0.666667	0.673267	0.736842	0.715789	0.604651	0.703297
0.861723	0.652632	0.673684	0.733333	0.702128	0.707071	0.659794	0.66	0.709677	0.641026	0.647619	0.770642	0.627907	0.707071	0.75	0.673684	0.652174	0.618557	0.658537	0.688172	0.77551
0.863727	0.659574	0.55814	0.721649	0.645161	0.698113	0.691589	0.659091	0.707071	0.674419	0.659091	0.712871	0.707071	0.659574	0.666667	0.680851	0.725275	0.696629	0.752475	0.642857	0.7
0.865731	0.747475	0.626263	0.666667	0.652174	0.68	0.707071	0.707071	0.623656	0.658537	0.626506	0.641975	0.688172	0.645161	0.702128	0.731183	0.702128	0.630435	0.647059	0.62	0.680851
0.867735	0.673469	0.714286	0.708333	0.595238	0.74359	0.659794	0.74	0.674419	0.688889	0.734694	0.673469	0.688172	0.636364	0.641975	0.652174	0.652174	0.721649	0.752475	0.714286	0.542857
0.869739	0.714286	0.66	0.694737	0.653465	0.692308	0.731183	0.632911	0.658824	0.632911	0.690476	0.688172	0.64	0.76087	0.723404	0.636364	0.701031	0.723404	0.673913	0.617284	0.673267
0.871743	0.697248	0.693069	0.731183	0.704762	0.729167	0.745455	0.708333	0.675325	0.727273	0.666667	0.615385	0.72	0.714286	0.727273	0.68	0.673267	0.659574	0.690476	0.613636	0.694737
0.873747	0.643678	0.708333	0.652632	0.712871	0.660377	0.701031	0.704762	0.689655	0.651685	0.648649	0.741379	0.604651	0.673469	0.705882	0.766355	0.6875	0.673913	0.741573	0.666667	0.769231
0.875752	0.686869	0.623656	0.659794	0.659794	0.625	0.705882	0.666667	0.745098	0.636364	0.704762	0.727273	0.673684	0.680412	0.72	0.62069	0.678899	0.711538	0.770642	0.666667	0.688172
0.877756	0.68	0.629213	0.701031	0.674419	0.672727	0.680851	0.688889	0.733333	0.629213	0.683544	0.722222	0.761905	0.681319	0.778947	0.693878	0.673684	0.660377	0.658824	0.688172	0.659574
0.87976	0.704545	0.609756	0.758621	0.629213	0.685714	0.767677	0.659091	0.666667	0.714286	0.680412	0.658537	0.666667	0.654545	0.680851	0.754717	0.688889	0.630435	0.695652	0.737864	0.659341
0.881764	0.693069	0.734694	0.673469	0.666667	0.666667	0.630435	0.630435	0.673684	0.696629	0.674157	0.686869	0.6875	0.688172	0.597701	0.701031	0.738739	0.652632	0.688889	0.76	0.709677
0.883768	0.715789	0.651163	0.711538	0.681319	0.727273	0.693878	0.674699	0.673913	0.591549	0.642857	0.666667	0.627907	0.673684	0.631579	0.694737	0.659574	0.729167	0.757895	0.701031	0.645161
0.885772	0.747475	0.689655	0.673684	0.691589	0.648148	0.742268	0.638298	0.693878	0.684211	0.56	0.737864	0.725275	0.693878	0.680412	0.666667	0.71028	0.679612	0.701031	0.666667	0.65
0.887776	0.646465	0.719298	0.658824	0.744186	0.659341	0.674157	0.697674	0.666667	0.658824	0.689655	0.72381	0.636364	0.693069	0.644444	0.686869	0.673469	0.709677	0.717391	0.673077	0.690476
0.88978	0.666667	0.674419	0.742268	0.680412	0.707071	0.666667	0.7	0.658824	0.611765	0.705882	0.604651	0.681319	0.644444	0.715596	0.708333	0.638298	0.707317	0.653061	0.712871	0.704762
0.891784	0.74	0.705882	0.673267	0.708333	0.703297	0.707071	0.707071	0.666667	0.643678	0.674157	0.653061	0.645161	0.627907	0.8	0.693069	0.66	0.702128	0.604651	0.617021	0.725275
0.893788	0.659341	0.71028	0.74	0.747475	0.698113	0.701031	0.673913	0.686869	0.637363	0.68	0.72549	0.699029	0.666667	0.6875	0.610526	0.597701	0.666667	0.659574	0.688172	0.674699
0.895792	0.674419	0.697674	0.675325	0.722222	0.734177	0.696429	0.556962	0.650602	0.711538	0.608696	0.721649	0.690476	0.754717	0.627907	0.673267	0.666667	0.604651	0.732673	0.709091	0.728972
0.897796	0.736842	0.770833	0.698113	0.597403	0.685714	0.686869	0.688172	0.643678	0.736842	0.686869	0.693878	0.716981	0.651685	0.709677	0.666667	0.708333	0.681319	0.74	0.631579	0.680851
0.8998	0.711111	0.694737	0.792079	0.762887	0.653465	0.721649	0.747475	0.683544	0.567901	0.75	0.640777	0.727273	0.705882	0.715789	0.708333	0.635294	0.693878	0.694737	0.714286	0.729167
0.901804	0.645161	0.589744	0.658537	0.6875	0.659794	0.682353	0.659794	0.673913	0.651163	0.634146	0.659574	0.688172	0.629213	0.754717	0.686275	0.708333	0.719101	0.646465	0.686869	0.643678
0.903808	0.625	0.666667	0.717391	0.652174	0.714286	0.686869	0.688172	0.721649	0.703297	0.659341	0.673684	0.651163	0.666667	0.658228	0.625	0.617284	0.653465	0.684211	0.705882	0.727273
0.905812	0.673913	0.721649	0.703297	0.702128	0.647059	0.695652	0.659794	0.703297	0.625	0.75	0.659341	0.666667	0.698113	0.699029	0.625	0.673267	0.692308	0.696629	0.666667	0.629213
0.907816	0.717391	0.578313	0.660194	0.709677	0.659341	0.653061	0.735849	0.659341	0.673469	0.711538	0.725664	0.7	0.673267	0.571429	0.681818	0.653846	0.792453	0.659091	0.658537	0.610526
0.90982	0.693878	0.602151	0.652174	0.6875	0.658824	0.75	0.589744	0.659794	0.681818	0.728972	0.747475	0.694737	0.62069	0.592593	0.673267	0.722222	0.7	0.666667	0.729167	0.718447
0.911824	0.689655	0.666667	0.643678	0.718447	0.660714	0.674419	0.623656	0.714286	0.659574	0.666667	0.625	0.689655	0.645833	0.658537	0.686869	0.685714	0.666667	0.72	0.673077	0.637363
0.913828	0.637363	0.659341	0.686869	0.717391	0.6875	0.72381	0.708333	0.717391	0.623656	0.641026	0.704762	0.681818	0.681818	0.756303	0.666667	0.690476	0.692308	0.695652	0.659794	0.717391
0.915832	0.652632	0.651163	0.72	0.709677	0.727273	0.68	0.652174	0.693878	0.688889	0.651163	0.631579	0.72093	0.701031	0.721649	0.688172	0.701031	0.7	0.680851	0.686869	0.693878
0.917836	0.681319	0.719101	0.719101	0.747253	0.694737	0.645833	0.68	0.629213	0.682927	0.715789	0.554217	0.651163	0.652174	0.64	0.714286	0.666667	0.611765	0.674157	0.659341	0.629213
0.91984	0.707071	0.688889	0.711538	0.729167	0.651163	0.613636	0.718447	0.725275	0.688889	0.592593	0.688172	0.666667	0.66	0.703297	0.666667	0.644444	0.604167	0.712871	0.733945	0.744681
0.921844	0.681818	0.622222	0.660194	0.666667	0.728972	0.732673	0.639175	0.689655	0.592593	0.6875	0.763636	0.681818	0.711111	0.625	0.650602	0.695652	0.658824	0.774194	0.76	0.619048
0.923848	0.673684	0.608696	0.765957	0.686275	0.651685	0.651163	0.666667	0.673913	0.625	0.651163	0.651685	0.699029	0.659794	0.673469	0.698795	0.604651	0.58427	0.721649	0.764706	0.688889
0.925852	0.66	0.702128	0.695652	0.709677	0.715789	0.619048	0.702128	0.752941	0.659341	0.715789	0.704545	0.627907	0.666667	0.617284	0.615385	0.633663	0.6875	0.712644	0.681818	0.705882
0.927856	0.692308	0.60241	0.705882	0.745098	0.658537	0.673913	0.577778	0.658228	0.645833	0.727273	0.712871	0.755102	0.693878	0.766355	0.674157	0.757282	0.615385	0.731707	0.730769	0.704762
0.92986	0.727273	0.694737	0.712871	0.639175	0.717391	0.652632	0.666667	0.688889	0.666667	0.722222	0.666667	0.590909	0.769231	0.675	0.639175	0.711111	0.622222	0.638298	0.735849	0.585366
0.931864	0.742268	0.619048	0.709677	0.673913	0.666667	0.627451	0.727273	0.652632	0.666667	0.606061	0.653061	0.680851	0.702128	0.773585	0.622222	0.695652	0.648649	0.788462	0.702128	0.666667
0.933868	0.580645	0.679245	0.674157	0.711538	0.630435	0.666667	0.688889	0.702128	0.701031	0.696629	0.666667	0.711111	0.613636	0.7	0.714286	0.666667	0.686275	0.649351	0.714286	0.694737
0.935872	0.638298	0.693069	0.673469	0.651163	0.651163	0.635294	0.694737	0.680412	0.589744	0.666667	0.597701	0.675325	0.652174	0.712871	0.639175	0.699029	0.645833	0.715789	0.66	0.659091
0.937876	0.631579	0.689655	0.745098	0.673913	0.741573	0.712871	0.666667	0.673684	0.666667	0.703297	0.73913	0.62963	0.659091	0.681818	0.674699	0.634146	0.723404	0.714286	0.721649	0.688889
0.93988	0.660377	0.607843	0.626506	0.729167	0.695652	0.712644	0.688172	0.613636	0.689655	0.622222	0.578313	0.66	0.666667	0.639175	0.622222	0.714286	0.704545	0.673913	0.666667	0.731183
0.941884	0.650602	0.645161	0.719101	0.733333	0.659574	0.673469	0.626506	0.666667	0.629213	0.650602	0.646465	0.686275	0.714286	0.651685	0.699029	0.692308	0.752475	0.711111	0.6875	0.682927
0.943888	0.68	0.674419	0.705882	0.737864	0.686275	0.615385	0.714286	0.623377	0.717391	0.703297	0.659574	0.658228	0.698113	0.699029	0.638298	0.64	0.694737	0.714286	0.689655	0.626506
0.945892	0.702128	0.65	0.674699	0.659091	0.673684	0.682353	0.680412	0.567901	0.72549	0.634146	0.757895	0.674419	0.649351	0.695652	0.60241	0.694737	0.659091	0.613861	0.685714	0.762887
0.947896	0.679612	0.693878	0.686869	0.604651	0.688889	0.6875	0.736842	0.686869	0.689655	0.702128	0.604167	0.734694	0.653846	0.657895	0.651685	0.747664	0.680851	0.772277	0.666667	0.747475
0.9499	0.702128	0.733945	0.707071	0.725275	0.72	0.755102	0.642857	0.727273	0.659091	0.712871	0.611765	0.659574	0.673913	0.725	0.718447	0.659341	0.627907	0.747253	0.673077	0.658537
0.951904	0.701299	0.695652	0.688889	0.715789	0.728972	0.698795	0.732673	0.729167	0.681818	0.727273	0.719101	0.666667	0.704545	0.715596	0.674157	0.66	0.666667	0.681319	0.688889	0.666667
0.953908	0.738095	0.673267	0.615385	0.666667	0.690476	0.679612	0.717391	0.705882	0.619048	0.659794	0.688172	0.666667	0.75	0.679612	0.64	0.72381	0.708861	0.717391	0.708333	0.694737
0.955912	0.643678	0.717391	0.707071	0.666667	0.666667	0.729412	0.693878	0.705882	0.737864	0.688172	0.55	0.653846	0.681319	0.701031	0.732143	0.673469	0.72093	0.770833	0.6875	0.692308
0.957916	0.705882	0.653061	0.650602	0.693878	0.659091	0.698113	0.702128	0.701031	0.651685	0.729412	0.747475	0.707317	0.721649	0.609756	0.688889	0.744681	0.693069	0.703297	0.629213	0.707071
0.95992	0.735632	0.686275	0.742268	0.674157	0.715789	0.652632	0.686869	0.602151	0.673913	0.626263	0.715789	0.711111	0.688172	0.75	0.757895	0.745455	0.709677	0.737864	0.673267	0.734694
0.961924	0.688172	0.730769	0.658824	0.75	0.643678	0.673267	0.688889	0.680851	0.7	0.659574	0.673684	0.652632	0.666667	0.796296	0.547619	0.680412	0.680412	0.674157	0.659574	0.737864
0.963928	0.6875	0.73913	0.659341	0.694737	0.642857	0.646465	0.689655	0.68	0.627907	0.658824	0.685185	0.641975	0.707071	0.814815	0.666667	0.694737	0.72	0.652174	0.720721	0.696629
0.965932	0.693069	0.688889	0.729412	0.715789	0.688172	0.755102	0.674699	0.673684	0.682353	0.729167	0.674419	0.653465	0.688172	0.659574	0.741573	0.685185	0.714286	0.732143	0.699029	0.696629
0.967936	0.680412	0.689655	0.701031	0.688172	0.659574	0.732673	0.6875	0.68	0.666667	0.666667	0.7	0.757895	0.728972	0.703297	0.737864	0.68	0.666667	0.666667	0.734694	0.673913
0.96994	0.567901	0.71028	0.781609	0.597701	0.698795	0.721649	0.666667	0.690265	0.615385	0.635294	0.660194	0.681319	0.761905	0.727273	0.705882	0.610526	0.626506	0.636364	0.742857	0.693878
0.971944	0.697674	0.711111	0.675	0.731707	0.64	0.681319	0.673469	0.6875	0.7	0.666667	0.686275	0.727273	0.72093	0.688889	0.635294	0.674157	0.721649	0.680851	0.714286	0.674157
0.973948	0.733333	0.659091	0.733333	0.666667	0.712871	0.715789	0.709677	0.693878	0.689655	0.606742	0.769231	0.673684	0.714286	0.695652	0.703297	0.640777	0.728972	0.708333	0.747253	0.613636
0.975952	0.639175	0.652632	0.693878	0.680412	0.652632	0.693878	0.693069	0.643678	0.666667	0.666667	0.686869	0.652174	0.666667	0.625	0.721649	0.674419	0.652632	0.645833	0.684211	0.730769
0.977956	0.68	0.688172	0.757895	0.666667	0.674699	0.731183	0.64	0.711111	0.658824	0.72	0.666667	0.701031	0.631579	0.695652	0.679612	0.666667	0.705882	0.682353	0.644444	0.597701
0.97996	0.686275	0.692308	0.673267	0.705882	0.696429	0.685714	0.697248	0.708333	0.704762	0.688889	0.72381	0.641509	0.615385	0.652174	0.691589	0.632653	0.632653	0.711111	0.73913	0.704545
0.981964	0.673684	0.682353	0.718447	0.694737	0.686869	0.593407	0.682353	0.653061	0.734694	0.72549	0.688889	0.681818	0.752475	0.696629	0.698113	0.646465	0.686869	0.704545	0.681319	0.72
0.983968	0.707317	0.715789	0.704545	0.727273	0.714286	0.75	0.647059	0.701031	0.638298	0.72549	0.636364	0.652632	0.702128	0.734694	0.617021	0.651685	0.647059	0.755556	0.637363	0.621622
0.985972	0.76087	0.657895	0.752688	0.705882	0.744681	0.721649	0.604167	0.689655	0.729412	0.574713	0.643678	0.60241	0.73913	0.733333	0.651685	0.679245	0.561798	0.752688	0.681319	0.658824
0.987976	0.727273	0.675	0.702128	0.725275	0.681319	0.623656	0.693069	0.62069	0.6875	0.626506	0.688172	0.682353	0.747475	0.755102	0.627907	0.742857	0.709091	0.711111	0.769231	0.733333
0.98998	0.7	0.673267	0.740741	0.650602	0.633663	0.736842	0.727273	0.666667	0.631579	0.652632	0.72381	0.643678	0.737864	0.674157	0.717391	0.703297	0.709677	0.732394	0.659091	0.72
0.991984	0.682927	0.703704	0.703297	0.609756	0.673077	0.72381	0.688889	0.719101	0.642857	0.666667	0.693878	0.681319	0.705882	0.680851	0.630435	0.704762	0.703297	0.680851	0.681319	0.716981
0.993988	0.711111	0.659794	0.650602	0.647059	0.699029	0.688889	0.696629	0.727273	0.693878	0.652632	0.6875	0.652632	0.644444	0.711111	0.701031	0.68	0.659794	0.674419	0.686275	0.703297
0.995992	0.693878	0.595238	0.698795	0.783505	0.688172	0.686869	0.75	0.723404	0.6	0.701031	0.590909	0.731183	0.674157	0.674157	0.66	0.666667	0.602151	0.761905	0.672897	0.688889
0.997996	0.567568	0.734694	0.702128	0.716981	0.625	0.651163	0.673684	0.72549	0.666667	0.666667	0.72	0.744681	0.680412	0.732673	0.734694	0.72	0.698113	0.722892	0.704762	0.701031
1	0.6875	0.658824	0.701031	0.736842	0.695652	0.666667	0.76	0.742857	0.673913	0.707071	0.618557	0.694737	0.659341	0.689655	0.66	0.679612	0.731183	0.674157	0.759494	0.767857
