# Supplementary material for: Distinct brain morphometry patterns revealed by deep learning improve prediction of post-stroke aphasia severity
Source: Commun Med (Lond). 2024 Jun 12;4:115. doi: 10.1038/s43856-024-00541-8 (PMC11169346; doi:10.1038/s43856-024-00541-8)
Supplement: Supplementary file 12 — Supplementary Data Set 9 [file 43856_2024_541_MOESM12_ESM.xlsx]

## Sheet: Sheet1
F1Performance	Repeat1	Repeat2	Repeat3	Repeat4	Repeat5	Repeat6	Repeat7	Repeat8	Repeat9	Repeat10	Repeat11	Repeat12	Repeat13	Repeat14	Repeat15	Repeat16	Repeat17	Repeat18	Repeat19	Repeat20
SVMWithGradCAMMaps	0.670051	0.701571	0.680628	0.71066	0.648649	0.715686	0.713568	0.684932	0.699029	0.6875	0.720812	0.716418	0.666667	0.683417	0.666667	0.663317	0.691943	0.680412	0.686869	0.686551
SVMWithDeepShapMaps	0.673913	0.61039	0.630872	0.618357	0.662577	0.608696	0.623529	0.642857	0.607477	0.645833	0.631579	0.660099	0.66242	0.610778	0.701754	0.659091	0.57754	0.666667	0.678571	0.596685
