# Supplementary material for: Distinct brain morphometry patterns revealed by deep learning improve prediction of post-stroke aphasia severity
Source: Commun Med (Lond). 2024 Jun 12;4:115. doi: 10.1038/s43856-024-00541-8 (PMC11169346; doi:10.1038/s43856-024-00541-8)
Supplement: Supplementary file 13 — Supplementary Data Set 10 [file 43856_2024_541_MOESM13_ESM.xlsx]

## Sheet: Sheet1
FeatureImportance_normalized_mean	LabelCorrectInMedianPerfModel	ROI	FeatureImportanceMethod
1.68993e-07	Nonsevere	ExtralesionalHomologue	DeepSHAP
2.25525e-07	Nonsevere	ExtralesionalHomologue	DeepSHAP
4.60768e-08	Nonsevere	ExtralesionalHomologue	DeepSHAP
1.11151e-07	Nonsevere	ExtralesionalHomologue	DeepSHAP
1.67297e-07	Nonsevere	ExtralesionalHomologue	DeepSHAP
5.12211e-08	Nonsevere	ExtralesionalHomologue	DeepSHAP
1.38517e-07	Nonsevere	ExtralesionalHomologue	DeepSHAP
6.71428e-08	Nonsevere	ExtralesionalHomologue	DeepSHAP
8.07635e-08	Nonsevere	ExtralesionalHomologue	DeepSHAP
1.03777e-07	Nonsevere	ExtralesionalHomologue	DeepSHAP
3.08201e-07	Nonsevere	ExtralesionalHomologue	DeepSHAP
1.54202e-07	Nonsevere	ExtralesionalHomologue	DeepSHAP
4.82466e-08	Nonsevere	ExtralesionalHomologue	DeepSHAP
3.30067e-07	Nonsevere	ExtralesionalHomologue	DeepSHAP
1.13719e-07	Nonsevere	ExtralesionalHomologue	DeepSHAP
1.91429e-07	Nonsevere	ExtralesionalHomologue	DeepSHAP
3.69649e-08	Nonsevere	ExtralesionalHomologue	DeepSHAP
1.01835e-07	Nonsevere	ExtralesionalHomologue	DeepSHAP
1.8603e-07	Nonsevere	ExtralesionalHomologue	DeepSHAP
1.07138e-07	Nonsevere	ExtralesionalHomologue	DeepSHAP
1.16671e-07	Nonsevere	ExtralesionalHomologue	DeepSHAP
9.45128e-08	Nonsevere	ExtralesionalHomologue	DeepSHAP
1.18213e-07	Nonsevere	ExtralesionalHomologue	DeepSHAP
1.3233e-07	Nonsevere	ExtralesionalHomologue	DeepSHAP
1.03617e-07	Nonsevere	ExtralesionalHomologue	DeepSHAP
1.98873e-07	Nonsevere	ExtralesionalHomologue	DeepSHAP
1.37792e-07	Nonsevere	ExtralesionalHomologue	DeepSHAP
1.46566e-07	Nonsevere	ExtralesionalHomologue	DeepSHAP
1.35203e-07	Nonsevere	ExtralesionalHomologue	DeepSHAP
1.13097e-07	Nonsevere	ExtralesionalHomologue	DeepSHAP
1.75841e-07	Nonsevere	ExtralesionalHomologue	DeepSHAP
1.3413e-07	Nonsevere	ExtralesionalHomologue	DeepSHAP
7.89791e-08	Nonsevere	ExtralesionalHomologue	DeepSHAP
1.52868e-07	Nonsevere	ExtralesionalHomologue	DeepSHAP
2.14647e-07	Nonsevere	ExtralesionalHomologue	DeepSHAP
1.42763e-07	Nonsevere	ExtralesionalHomologue	DeepSHAP
1.26376e-07	Nonsevere	ExtralesionalHomologue	DeepSHAP
1.35295e-07	Nonsevere	ExtralesionalHomologue	DeepSHAP
1.22258e-07	Nonsevere	ExtralesionalHomologue	DeepSHAP
5.27426e-08	Nonsevere	ExtralesionalHomologue	DeepSHAP
9.27964e-08	Nonsevere	ExtralesionalHomologue	DeepSHAP
1.06115e-07	Nonsevere	ExtralesionalHomologue	DeepSHAP
7.03181e-08	Nonsevere	ExtralesionalHomologue	DeepSHAP
1.44668e-07	Nonsevere	ExtralesionalHomologue	DeepSHAP
7.43556e-08	Nonsevere	ExtralesionalHomologue	DeepSHAP
1.47513e-07	Nonsevere	ExtralesionalHomologue	DeepSHAP
2.04726e-07	Nonsevere	ExtralesionalHomologue	DeepSHAP
1.81217e-07	Nonsevere	ExtralesionalHomologue	DeepSHAP
4.76887e-07	Nonsevere	ExtralesionalHomologue	DeepSHAP
7.27547e-08	Nonsevere	ExtralesionalHomologue	DeepSHAP
6.66467e-08	Nonsevere	ExtralesionalHomologue	DeepSHAP
1.41692e-07	Nonsevere	ExtralesionalHomologue	DeepSHAP
1.74402e-07	Nonsevere	ExtralesionalHomologue	DeepSHAP
8.43747e-08	Nonsevere	ExtralesionalHomologue	DeepSHAP
4.96707e-07	Nonsevere	ExtralesionalHomologue	DeepSHAP
1.10575e-07	Nonsevere	ExtralesionalHomologue	DeepSHAP
1.87956e-07	Nonsevere	ExtralesionalHomologue	DeepSHAP
5.85696e-08	Nonsevere	ExtralesionalHomologue	DeepSHAP
2.12881e-07	Nonsevere	ExtralesionalHomologue	DeepSHAP
1.41731e-07	Nonsevere	ExtralesionalHomologue	DeepSHAP
8.8365e-08	Nonsevere	ExtralesionalHomologue	DeepSHAP
9.0996e-08	Nonsevere	ExtralesionalHomologue	DeepSHAP
1.90927e-07	Nonsevere	ExtralesionalHomologue	DeepSHAP
6.71291e-08	Nonsevere	ExtralesionalHomologue	DeepSHAP
3.38555e-08	Nonsevere	ExtralesionalHomologue	DeepSHAP
1.25407e-07	Nonsevere	ExtralesionalHomologue	DeepSHAP
1.1003e-07	Nonsevere	ExtralesionalHomologue	DeepSHAP
7.03727e-08	Nonsevere	ExtralesionalHomologue	DeepSHAP
1.5544e-07	Nonsevere	ExtralesionalHomologue	DeepSHAP
1.61623e-07	Nonsevere	ExtralesionalHomologue	DeepSHAP
1.23808e-07	Nonsevere	ExtralesionalHomologue	DeepSHAP
1.15447e-07	Nonsevere	ExtralesionalHomologue	DeepSHAP
5.09626e-08	Nonsevere	ExtralesionalHomologue	DeepSHAP
9.67802e-08	Nonsevere	ExtralesionalHomologue	DeepSHAP
1.15862e-07	Nonsevere	ExtralesionalHomologue	DeepSHAP
5.03538e-07	Nonsevere	ExtralesionalHomologue	DeepSHAP
7.94372e-08	Nonsevere	ExtralesionalHomologue	DeepSHAP
9.18108e-08	Nonsevere	ExtralesionalHomologue	DeepSHAP
1.60884e-07	Nonsevere	ExtralesionalHomologue	DeepSHAP
7.48342e-08	Nonsevere	ExtralesionalHomologue	DeepSHAP
3.01857e-07	Nonsevere	ExtralesionalHomologue	DeepSHAP
1.08647e-07	Nonsevere	ExtralesionalHomologue	DeepSHAP
1.85626e-07	Nonsevere	ExtralesionalHomologue	DeepSHAP
1.76849e-07	Nonsevere	ExtralesionalHomologue	DeepSHAP
7.04861e-08	Nonsevere	ExtralesionalHomologue	DeepSHAP
1.045e-07	Nonsevere	ExtralesionalHomologue	DeepSHAP
1.39613e-07	Nonsevere	ExtralesionalHomologue	DeepSHAP
1.75032e-07	Nonsevere	ExtralesionalHomologue	DeepSHAP
1.1651e-07	Nonsevere	ExtralesionalHomologue	DeepSHAP
1.65947e-07	Nonsevere	ExtralesionalHomologue	DeepSHAP
9.37377e-08	Nonsevere	ExtralesionalHomologue	DeepSHAP
1.02902e-07	Nonsevere	ExtralesionalHomologue	DeepSHAP
1.17697e-07	Nonsevere	ExtralesionalHomologue	DeepSHAP
9.99945e-08	Nonsevere	ExtralesionalHomologue	DeepSHAP
1.03219e-07	Nonsevere	ExtralesionalHomologue	DeepSHAP
1.63765e-07	Nonsevere	ExtralesionalHomologue	DeepSHAP
1.73988e-07	Nonsevere	ExtralesionalHomologue	DeepSHAP
9.53511e-08	Nonsevere	ExtralesionalHomologue	DeepSHAP
1.23415e-07	Nonsevere	ExtralesionalHomologue	DeepSHAP
1.45351e-07	Nonsevere	ExtralesionalHomologue	DeepSHAP
1.71243e-07	Nonsevere	ExtralesionalHomologue	DeepSHAP
1.16947e-07	Nonsevere	ExtralesionalHomologue	DeepSHAP
1.91564e-07	Nonsevere	ExtralesionalHomologue	DeepSHAP
7.27312e-08	Nonsevere	ExtralesionalHomologue	DeepSHAP
9.27351e-08	Nonsevere	ExtralesionalHomologue	DeepSHAP
1.20383e-07	Nonsevere	ExtralesionalHomologue	DeepSHAP
1.10621e-07	Nonsevere	ExtralesionalHomologue	DeepSHAP
1.8883e-07	Nonsevere	ExtralesionalHomologue	DeepSHAP
1.51931e-07	Nonsevere	ExtralesionalHomologue	DeepSHAP
1.6785e-07	Nonsevere	ExtralesionalHomologue	DeepSHAP
7.82831e-08	Nonsevere	ExtralesionalHomologue	DeepSHAP
5.2293e-08	Nonsevere	ExtralesionalHomologue	DeepSHAP
3.73179e-08	Severe	ExtralesionalHomologue	DeepSHAP
1.67526e-07	Severe	ExtralesionalHomologue	DeepSHAP
1.71722e-07	Severe	ExtralesionalHomologue	DeepSHAP
1.55502e-07	Severe	ExtralesionalHomologue	DeepSHAP
2.16244e-07	Severe	ExtralesionalHomologue	DeepSHAP
9.39743e-08	Severe	ExtralesionalHomologue	DeepSHAP
2.19293e-07	Severe	ExtralesionalHomologue	DeepSHAP
1.72784e-07	Severe	ExtralesionalHomologue	DeepSHAP
3.68446e-07	Severe	ExtralesionalHomologue	DeepSHAP
3.62242e-08	Severe	ExtralesionalHomologue	DeepSHAP
9.61136e-08	Severe	ExtralesionalHomologue	DeepSHAP
4.30383e-07	Severe	ExtralesionalHomologue	DeepSHAP
3.05269e-07	Severe	ExtralesionalHomologue	DeepSHAP
2.54745e-07	Severe	ExtralesionalHomologue	DeepSHAP
1.91389e-07	Severe	ExtralesionalHomologue	DeepSHAP
2.09232e-07	Severe	ExtralesionalHomologue	DeepSHAP
9.60324e-08	Severe	ExtralesionalHomologue	DeepSHAP
3.88658e-07	Severe	ExtralesionalHomologue	DeepSHAP
2.94664e-07	Severe	ExtralesionalHomologue	DeepSHAP
2.01613e-07	Severe	ExtralesionalHomologue	DeepSHAP
1.45268e-07	Severe	ExtralesionalHomologue	DeepSHAP
1.53184e-07	Severe	ExtralesionalHomologue	DeepSHAP
3.29257e-07	Severe	ExtralesionalHomologue	DeepSHAP
2.81298e-07	Severe	ExtralesionalHomologue	DeepSHAP
1.85938e-08	Severe	ExtralesionalHomologue	DeepSHAP
1.65293e-07	Severe	ExtralesionalHomologue	DeepSHAP
1.7242e-07	Severe	ExtralesionalHomologue	DeepSHAP
4.19251e-07	Severe	ExtralesionalHomologue	DeepSHAP
5.60201e-08	Severe	ExtralesionalHomologue	DeepSHAP
3.6752e-07	Severe	ExtralesionalHomologue	DeepSHAP
3.64424e-07	Severe	ExtralesionalHomologue	DeepSHAP
3.75946e-07	Severe	ExtralesionalHomologue	DeepSHAP
3.2849e-07	Severe	ExtralesionalHomologue	DeepSHAP
2.15831e-07	Severe	ExtralesionalHomologue	DeepSHAP
5.83781e-08	Severe	ExtralesionalHomologue	DeepSHAP
2.06218e-07	Severe	ExtralesionalHomologue	DeepSHAP
3.85396e-07	Severe	ExtralesionalHomologue	DeepSHAP
2.68374e-07	Severe	ExtralesionalHomologue	DeepSHAP
2.89256e-07	Severe	ExtralesionalHomologue	DeepSHAP
2.19684e-07	Severe	ExtralesionalHomologue	DeepSHAP
2.33512e-08	Severe	ExtralesionalHomologue	DeepSHAP
2.36518e-07	Severe	ExtralesionalHomologue	DeepSHAP
2.20077e-07	Severe	ExtralesionalHomologue	DeepSHAP
1.20532e-07	Severe	ExtralesionalHomologue	DeepSHAP
8.82387e-08	Severe	ExtralesionalHomologue	DeepSHAP
2.30991e-07	Severe	ExtralesionalHomologue	DeepSHAP
1.21018e-07	Severe	ExtralesionalHomologue	DeepSHAP
2.70014e-08	Severe	ExtralesionalHomologue	DeepSHAP
4.22734e-07	Severe	ExtralesionalHomologue	DeepSHAP
3.0008e-07	Severe	ExtralesionalHomologue	DeepSHAP
2.71105e-07	Severe	ExtralesionalHomologue	DeepSHAP
1.65251e-08	Severe	ExtralesionalHomologue	DeepSHAP
2.37592e-07	Severe	ExtralesionalHomologue	DeepSHAP
4.65459e-08	Severe	ExtralesionalHomologue	DeepSHAP
1.73667e-07	Severe	ExtralesionalHomologue	DeepSHAP
1.62615e-07	Severe	ExtralesionalHomologue	DeepSHAP
3.31463e-07	Severe	ExtralesionalHomologue	DeepSHAP
2.83297e-08	Severe	ExtralesionalHomologue	DeepSHAP
1.12553e-07	Severe	ExtralesionalHomologue	DeepSHAP
6.67154e-08	Nonsevere	PerilesionalHomologue	DeepSHAP
1.89829e-07	Nonsevere	PerilesionalHomologue	DeepSHAP
4.76347e-08	Nonsevere	PerilesionalHomologue	DeepSHAP
6.5583e-08	Nonsevere	PerilesionalHomologue	DeepSHAP
2.85547e-07	Nonsevere	PerilesionalHomologue	DeepSHAP
5.24279e-08	Nonsevere	PerilesionalHomologue	DeepSHAP
1.53726e-07	Nonsevere	PerilesionalHomologue	DeepSHAP
3.27291e-09	Nonsevere	PerilesionalHomologue	DeepSHAP
2.60839e-08	Nonsevere	PerilesionalHomologue	DeepSHAP
5.17386e-08	Nonsevere	PerilesionalHomologue	DeepSHAP
1.75411e-07	Nonsevere	PerilesionalHomologue	DeepSHAP
5.82401e-08	Nonsevere	PerilesionalHomologue	DeepSHAP
0	Nonsevere	PerilesionalHomologue	DeepSHAP
1.65081e-07	Nonsevere	PerilesionalHomologue	DeepSHAP
4.847e-08	Nonsevere	PerilesionalHomologue	DeepSHAP
7.6666e-08	Nonsevere	PerilesionalHomologue	DeepSHAP
2.55461e-08	Nonsevere	PerilesionalHomologue	DeepSHAP
1.29728e-07	Nonsevere	PerilesionalHomologue	DeepSHAP
2.50917e-07	Nonsevere	PerilesionalHomologue	DeepSHAP
1.06533e-07	Nonsevere	PerilesionalHomologue	DeepSHAP
1.59986e-07	Nonsevere	PerilesionalHomologue	DeepSHAP
2.41835e-08	Nonsevere	PerilesionalHomologue	DeepSHAP
7.58475e-09	Nonsevere	PerilesionalHomologue	DeepSHAP
1.15309e-07	Nonsevere	PerilesionalHomologue	DeepSHAP
1.48708e-07	Nonsevere	PerilesionalHomologue	DeepSHAP
1.12247e-07	Nonsevere	PerilesionalHomologue	DeepSHAP
6.54219e-08	Nonsevere	PerilesionalHomologue	DeepSHAP
1.1141e-07	Nonsevere	PerilesionalHomologue	DeepSHAP
5.64005e-08	Nonsevere	PerilesionalHomologue	DeepSHAP
1.19373e-07	Nonsevere	PerilesionalHomologue	DeepSHAP
5.96424e-08	Nonsevere	PerilesionalHomologue	DeepSHAP
1.03378e-07	Nonsevere	PerilesionalHomologue	DeepSHAP
2.05868e-08	Nonsevere	PerilesionalHomologue	DeepSHAP
1.91882e-07	Nonsevere	PerilesionalHomologue	DeepSHAP
2.75369e-07	Nonsevere	PerilesionalHomologue	DeepSHAP
0	Nonsevere	PerilesionalHomologue	DeepSHAP
1.27006e-07	Nonsevere	PerilesionalHomologue	DeepSHAP
1.07149e-07	Nonsevere	PerilesionalHomologue	DeepSHAP
2.25333e-07	Nonsevere	PerilesionalHomologue	DeepSHAP
1.37664e-07	Nonsevere	PerilesionalHomologue	DeepSHAP
1.22152e-07	Nonsevere	PerilesionalHomologue	DeepSHAP
1.03411e-07	Nonsevere	PerilesionalHomologue	DeepSHAP
5.02038e-08	Nonsevere	PerilesionalHomologue	DeepSHAP
2.90465e-09	Nonsevere	PerilesionalHomologue	DeepSHAP
8.41758e-08	Nonsevere	PerilesionalHomologue	DeepSHAP
8.61926e-08	Nonsevere	PerilesionalHomologue	DeepSHAP
2.21387e-07	Nonsevere	PerilesionalHomologue	DeepSHAP
1.65401e-07	Nonsevere	PerilesionalHomologue	DeepSHAP
8.63632e-09	Nonsevere	PerilesionalHomologue	DeepSHAP
5.1395e-09	Nonsevere	PerilesionalHomologue	DeepSHAP
3.82091e-08	Nonsevere	PerilesionalHomologue	DeepSHAP
1.86821e-07	Nonsevere	PerilesionalHomologue	DeepSHAP
0	Nonsevere	PerilesionalHomologue	DeepSHAP
4.81293e-10	Nonsevere	PerilesionalHomologue	DeepSHAP
1.72496e-07	Nonsevere	PerilesionalHomologue	DeepSHAP
2.02191e-10	Nonsevere	PerilesionalHomologue	DeepSHAP
3.26886e-07	Nonsevere	PerilesionalHomologue	DeepSHAP
8.98523e-08	Nonsevere	PerilesionalHomologue	DeepSHAP
7.06927e-10	Nonsevere	PerilesionalHomologue	DeepSHAP
4.84841e-08	Nonsevere	PerilesionalHomologue	DeepSHAP
2.08795e-07	Nonsevere	PerilesionalHomologue	DeepSHAP
1.46659e-10	Nonsevere	PerilesionalHomologue	DeepSHAP
2.12663e-09	Nonsevere	PerilesionalHomologue	DeepSHAP
1.75597e-07	Nonsevere	PerilesionalHomologue	DeepSHAP
8.8756e-08	Nonsevere	PerilesionalHomologue	DeepSHAP
7.58313e-08	Nonsevere	PerilesionalHomologue	DeepSHAP
1.29485e-07	Nonsevere	PerilesionalHomologue	DeepSHAP
1.4838e-07	Nonsevere	PerilesionalHomologue	DeepSHAP
2.36283e-07	Nonsevere	PerilesionalHomologue	DeepSHAP
1.55567e-07	Nonsevere	PerilesionalHomologue	DeepSHAP
7.39963e-08	Nonsevere	PerilesionalHomologue	DeepSHAP
2.10774e-08	Nonsevere	PerilesionalHomologue	DeepSHAP
1.16957e-07	Nonsevere	PerilesionalHomologue	DeepSHAP
1.9385e-08	Nonsevere	PerilesionalHomologue	DeepSHAP
1.39631e-08	Nonsevere	PerilesionalHomologue	DeepSHAP
1.48309e-07	Nonsevere	PerilesionalHomologue	DeepSHAP
7.9386e-08	Nonsevere	PerilesionalHomologue	DeepSHAP
3.48547e-07	Nonsevere	PerilesionalHomologue	DeepSHAP
1.08698e-07	Nonsevere	PerilesionalHomologue	DeepSHAP
3.3293e-07	Nonsevere	PerilesionalHomologue	DeepSHAP
1.16325e-07	Nonsevere	PerilesionalHomologue	DeepSHAP
1.03085e-07	Nonsevere	PerilesionalHomologue	DeepSHAP
1.6007e-07	Nonsevere	PerilesionalHomologue	DeepSHAP
6.95771e-08	Nonsevere	PerilesionalHomologue	DeepSHAP
2.406e-07	Nonsevere	PerilesionalHomologue	DeepSHAP
1.7257e-07	Nonsevere	PerilesionalHomologue	DeepSHAP
2.57661e-07	Nonsevere	PerilesionalHomologue	DeepSHAP
6.33477e-08	Nonsevere	PerilesionalHomologue	DeepSHAP
1.60535e-07	Nonsevere	PerilesionalHomologue	DeepSHAP
1.65923e-07	Nonsevere	PerilesionalHomologue	DeepSHAP
1.47428e-07	Nonsevere	PerilesionalHomologue	DeepSHAP
3.203e-08	Nonsevere	PerilesionalHomologue	DeepSHAP
1.07576e-07	Nonsevere	PerilesionalHomologue	DeepSHAP
2.80389e-07	Nonsevere	PerilesionalHomologue	DeepSHAP
7.80525e-10	Nonsevere	PerilesionalHomologue	DeepSHAP
4.67398e-08	Nonsevere	PerilesionalHomologue	DeepSHAP
1.6253e-07	Nonsevere	PerilesionalHomologue	DeepSHAP
1.28438e-07	Nonsevere	PerilesionalHomologue	DeepSHAP
1.88456e-08	Nonsevere	PerilesionalHomologue	DeepSHAP
2.83041e-07	Nonsevere	PerilesionalHomologue	DeepSHAP
5.21463e-08	Nonsevere	PerilesionalHomologue	DeepSHAP
5.75526e-08	Nonsevere	PerilesionalHomologue	DeepSHAP
1.3353e-07	Nonsevere	PerilesionalHomologue	DeepSHAP
1.63726e-07	Nonsevere	PerilesionalHomologue	DeepSHAP
1.43499e-07	Nonsevere	PerilesionalHomologue	DeepSHAP
1.76125e-07	Nonsevere	PerilesionalHomologue	DeepSHAP
2.42972e-07	Nonsevere	PerilesionalHomologue	DeepSHAP
1.31918e-07	Nonsevere	PerilesionalHomologue	DeepSHAP
8.22487e-08	Nonsevere	PerilesionalHomologue	DeepSHAP
2.83846e-08	Severe	PerilesionalHomologue	DeepSHAP
7.24694e-08	Severe	PerilesionalHomologue	DeepSHAP
4.03744e-07	Severe	PerilesionalHomologue	DeepSHAP
1.81762e-07	Severe	PerilesionalHomologue	DeepSHAP
1.8447e-07	Severe	PerilesionalHomologue	DeepSHAP
6.0507e-08	Severe	PerilesionalHomologue	DeepSHAP
2.23619e-07	Severe	PerilesionalHomologue	DeepSHAP
1.43536e-07	Severe	PerilesionalHomologue	DeepSHAP
4.26302e-07	Severe	PerilesionalHomologue	DeepSHAP
4.21218e-08	Severe	PerilesionalHomologue	DeepSHAP
1.07097e-07	Severe	PerilesionalHomologue	DeepSHAP
4.07188e-07	Severe	PerilesionalHomologue	DeepSHAP
3.32282e-07	Severe	PerilesionalHomologue	DeepSHAP
3.02379e-07	Severe	PerilesionalHomologue	DeepSHAP
1.75365e-07	Severe	PerilesionalHomologue	DeepSHAP
2.07488e-07	Severe	PerilesionalHomologue	DeepSHAP
7.43288e-08	Severe	PerilesionalHomologue	DeepSHAP
3.14255e-07	Severe	PerilesionalHomologue	DeepSHAP
2.68781e-07	Severe	PerilesionalHomologue	DeepSHAP
1.4368e-07	Severe	PerilesionalHomologue	DeepSHAP
1.63467e-07	Severe	PerilesionalHomologue	DeepSHAP
1.53427e-07	Severe	PerilesionalHomologue	DeepSHAP
2.99749e-07	Severe	PerilesionalHomologue	DeepSHAP
1.87094e-07	Severe	PerilesionalHomologue	DeepSHAP
1.14473e-07	Severe	PerilesionalHomologue	DeepSHAP
1.30903e-07	Severe	PerilesionalHomologue	DeepSHAP
1.42194e-07	Severe	PerilesionalHomologue	DeepSHAP
4.51126e-07	Severe	PerilesionalHomologue	DeepSHAP
1.79521e-08	Severe	PerilesionalHomologue	DeepSHAP
4.35582e-07	Severe	PerilesionalHomologue	DeepSHAP
3.37413e-07	Severe	PerilesionalHomologue	DeepSHAP
2.9709e-07	Severe	PerilesionalHomologue	DeepSHAP
3.01739e-07	Severe	PerilesionalHomologue	DeepSHAP
3.02152e-07	Severe	PerilesionalHomologue	DeepSHAP
6.28258e-08	Severe	PerilesionalHomologue	DeepSHAP
1.12715e-07	Severe	PerilesionalHomologue	DeepSHAP
3.16958e-07	Severe	PerilesionalHomologue	DeepSHAP
3.16728e-07	Severe	PerilesionalHomologue	DeepSHAP
1.90614e-07	Severe	PerilesionalHomologue	DeepSHAP
1.45784e-07	Severe	PerilesionalHomologue	DeepSHAP
9.62901e-09	Severe	PerilesionalHomologue	DeepSHAP
3.86362e-07	Severe	PerilesionalHomologue	DeepSHAP
2.88564e-07	Severe	PerilesionalHomologue	DeepSHAP
9.86235e-08	Severe	PerilesionalHomologue	DeepSHAP
1.63419e-07	Severe	PerilesionalHomologue	DeepSHAP
1.75899e-07	Severe	PerilesionalHomologue	DeepSHAP
6.41639e-08	Severe	PerilesionalHomologue	DeepSHAP
4.50523e-08	Severe	PerilesionalHomologue	DeepSHAP
4.66168e-07	Severe	PerilesionalHomologue	DeepSHAP
3.28869e-07	Severe	PerilesionalHomologue	DeepSHAP
1.76766e-07	Severe	PerilesionalHomologue	DeepSHAP
1.29729e-08	Severe	PerilesionalHomologue	DeepSHAP
3.05713e-07	Severe	PerilesionalHomologue	DeepSHAP
1.96277e-08	Severe	PerilesionalHomologue	DeepSHAP
1.18614e-07	Severe	PerilesionalHomologue	DeepSHAP
1.32884e-07	Severe	PerilesionalHomologue	DeepSHAP
5.35326e-07	Severe	PerilesionalHomologue	DeepSHAP
1.26249e-08	Severe	PerilesionalHomologue	DeepSHAP
7.74186e-08	Severe	PerilesionalHomologue	DeepSHAP
1.2332e-08	Nonsevere	LesionHomologue	DeepSHAP
1.66976e-07	Nonsevere	LesionHomologue	DeepSHAP
2.05938e-08	Nonsevere	LesionHomologue	DeepSHAP
5.64684e-08	Nonsevere	LesionHomologue	DeepSHAP
1.66643e-07	Nonsevere	LesionHomologue	DeepSHAP
7.71886e-08	Nonsevere	LesionHomologue	DeepSHAP
6.45364e-08	Nonsevere	LesionHomologue	DeepSHAP
1.51461e-11	Nonsevere	LesionHomologue	DeepSHAP
5.41302e-08	Nonsevere	LesionHomologue	DeepSHAP
8.30614e-08	Nonsevere	LesionHomologue	DeepSHAP
1.38153e-07	Nonsevere	LesionHomologue	DeepSHAP
6.9793e-08	Nonsevere	LesionHomologue	DeepSHAP
0	Nonsevere	LesionHomologue	DeepSHAP
8.39411e-08	Nonsevere	LesionHomologue	DeepSHAP
3.51847e-08	Nonsevere	LesionHomologue	DeepSHAP
8.73473e-08	Nonsevere	LesionHomologue	DeepSHAP
1.81065e-08	Nonsevere	LesionHomologue	DeepSHAP
1.28948e-07	Nonsevere	LesionHomologue	DeepSHAP
1.95209e-07	Nonsevere	LesionHomologue	DeepSHAP
1.78405e-07	Nonsevere	LesionHomologue	DeepSHAP
1.81171e-07	Nonsevere	LesionHomologue	DeepSHAP
4.17361e-08	Nonsevere	LesionHomologue	DeepSHAP
5.3635e-09	Nonsevere	LesionHomologue	DeepSHAP
7.08962e-08	Nonsevere	LesionHomologue	DeepSHAP
1.95427e-07	Nonsevere	LesionHomologue	DeepSHAP
9.04764e-08	Nonsevere	LesionHomologue	DeepSHAP
6.42881e-08	Nonsevere	LesionHomologue	DeepSHAP
7.46621e-08	Nonsevere	LesionHomologue	DeepSHAP
7.51317e-08	Nonsevere	LesionHomologue	DeepSHAP
1.59608e-07	Nonsevere	LesionHomologue	DeepSHAP
4.45126e-08	Nonsevere	LesionHomologue	DeepSHAP
1.52636e-07	Nonsevere	LesionHomologue	DeepSHAP
1.99134e-08	Nonsevere	LesionHomologue	DeepSHAP
2.2162e-07	Nonsevere	LesionHomologue	DeepSHAP
4.38501e-07	Nonsevere	LesionHomologue	DeepSHAP
0	Nonsevere	LesionHomologue	DeepSHAP
1.55976e-07	Nonsevere	LesionHomologue	DeepSHAP
1.10391e-07	Nonsevere	LesionHomologue	DeepSHAP
2.08987e-07	Nonsevere	LesionHomologue	DeepSHAP
3.4031e-08	Nonsevere	LesionHomologue	DeepSHAP
1.37074e-07	Nonsevere	LesionHomologue	DeepSHAP
1.74685e-07	Nonsevere	LesionHomologue	DeepSHAP
6.82591e-08	Nonsevere	LesionHomologue	DeepSHAP
4.28721e-11	Nonsevere	LesionHomologue	DeepSHAP
2.74987e-08	Nonsevere	LesionHomologue	DeepSHAP
1.13793e-07	Nonsevere	LesionHomologue	DeepSHAP
1.48385e-07	Nonsevere	LesionHomologue	DeepSHAP
1.42848e-08	Nonsevere	LesionHomologue	DeepSHAP
0	Nonsevere	LesionHomologue	DeepSHAP
8.75004e-10	Nonsevere	LesionHomologue	DeepSHAP
2.74882e-08	Nonsevere	LesionHomologue	DeepSHAP
1.40376e-07	Nonsevere	LesionHomologue	DeepSHAP
0	Nonsevere	LesionHomologue	DeepSHAP
0	Nonsevere	LesionHomologue	DeepSHAP
7.17672e-08	Nonsevere	LesionHomologue	DeepSHAP
0	Nonsevere	LesionHomologue	DeepSHAP
2.34283e-07	Nonsevere	LesionHomologue	DeepSHAP
1.24637e-07	Nonsevere	LesionHomologue	DeepSHAP
0	Nonsevere	LesionHomologue	DeepSHAP
5.09599e-08	Nonsevere	LesionHomologue	DeepSHAP
1.93982e-07	Nonsevere	LesionHomologue	DeepSHAP
0	Nonsevere	LesionHomologue	DeepSHAP
9.81987e-10	Nonsevere	LesionHomologue	DeepSHAP
2.11438e-07	Nonsevere	LesionHomologue	DeepSHAP
4.98606e-08	Nonsevere	LesionHomologue	DeepSHAP
6.67537e-08	Nonsevere	LesionHomologue	DeepSHAP
1.65435e-07	Nonsevere	LesionHomologue	DeepSHAP
1.4194e-07	Nonsevere	LesionHomologue	DeepSHAP
4.1179e-08	Nonsevere	LesionHomologue	DeepSHAP
2.45224e-07	Nonsevere	LesionHomologue	DeepSHAP
2.38558e-08	Nonsevere	LesionHomologue	DeepSHAP
1.34515e-09	Nonsevere	LesionHomologue	DeepSHAP
1.05169e-07	Nonsevere	LesionHomologue	DeepSHAP
1.73245e-08	Nonsevere	LesionHomologue	DeepSHAP
0	Nonsevere	LesionHomologue	DeepSHAP
2.12222e-07	Nonsevere	LesionHomologue	DeepSHAP
4.83488e-08	Nonsevere	LesionHomologue	DeepSHAP
4.08247e-07	Nonsevere	LesionHomologue	DeepSHAP
1.31782e-07	Nonsevere	LesionHomologue	DeepSHAP
4.12887e-07	Nonsevere	LesionHomologue	DeepSHAP
8.61488e-08	Nonsevere	LesionHomologue	DeepSHAP
6.65281e-08	Nonsevere	LesionHomologue	DeepSHAP
1.65844e-07	Nonsevere	LesionHomologue	DeepSHAP
1.11879e-07	Nonsevere	LesionHomologue	DeepSHAP
1.353e-07	Nonsevere	LesionHomologue	DeepSHAP
7.03439e-08	Nonsevere	LesionHomologue	DeepSHAP
2.19107e-07	Nonsevere	LesionHomologue	DeepSHAP
5.12199e-08	Nonsevere	LesionHomologue	DeepSHAP
1.55774e-07	Nonsevere	LesionHomologue	DeepSHAP
2.0541e-07	Nonsevere	LesionHomologue	DeepSHAP
4.31315e-08	Nonsevere	LesionHomologue	DeepSHAP
3.88153e-08	Nonsevere	LesionHomologue	DeepSHAP
1.78299e-09	Nonsevere	LesionHomologue	DeepSHAP
1.94562e-07	Nonsevere	LesionHomologue	DeepSHAP
0	Nonsevere	LesionHomologue	DeepSHAP
1.47272e-08	Nonsevere	LesionHomologue	DeepSHAP
1.98928e-07	Nonsevere	LesionHomologue	DeepSHAP
2.52529e-07	Nonsevere	LesionHomologue	DeepSHAP
6.60376e-09	Nonsevere	LesionHomologue	DeepSHAP
4.02239e-07	Nonsevere	LesionHomologue	DeepSHAP
1.15081e-07	Nonsevere	LesionHomologue	DeepSHAP
4.09892e-09	Nonsevere	LesionHomologue	DeepSHAP
2.43043e-07	Nonsevere	LesionHomologue	DeepSHAP
1.1935e-07	Nonsevere	LesionHomologue	DeepSHAP
7.80059e-08	Nonsevere	LesionHomologue	DeepSHAP
1.49799e-07	Nonsevere	LesionHomologue	DeepSHAP
3.25857e-07	Nonsevere	LesionHomologue	DeepSHAP
1.81004e-07	Nonsevere	LesionHomologue	DeepSHAP
3.099e-08	Nonsevere	LesionHomologue	DeepSHAP
1.26801e-08	Severe	LesionHomologue	DeepSHAP
5.22224e-08	Severe	LesionHomologue	DeepSHAP
2.48011e-07	Severe	LesionHomologue	DeepSHAP
2.17388e-07	Severe	LesionHomologue	DeepSHAP
1.97292e-07	Severe	LesionHomologue	DeepSHAP
8.22734e-08	Severe	LesionHomologue	DeepSHAP
1.91182e-07	Severe	LesionHomologue	DeepSHAP
1.6474e-07	Severe	LesionHomologue	DeepSHAP
4.55105e-07	Severe	LesionHomologue	DeepSHAP
1.54364e-08	Severe	LesionHomologue	DeepSHAP
8.90553e-08	Severe	LesionHomologue	DeepSHAP
4.80833e-07	Severe	LesionHomologue	DeepSHAP
3.74358e-07	Severe	LesionHomologue	DeepSHAP
3.55456e-07	Severe	LesionHomologue	DeepSHAP
2.30774e-07	Severe	LesionHomologue	DeepSHAP
2.29844e-07	Severe	LesionHomologue	DeepSHAP
8.91117e-08	Severe	LesionHomologue	DeepSHAP
3.59457e-07	Severe	LesionHomologue	DeepSHAP
2.76067e-07	Severe	LesionHomologue	DeepSHAP
1.25066e-07	Severe	LesionHomologue	DeepSHAP
1.6522e-07	Severe	LesionHomologue	DeepSHAP
1.93583e-07	Severe	LesionHomologue	DeepSHAP
3.49513e-07	Severe	LesionHomologue	DeepSHAP
2.60785e-07	Severe	LesionHomologue	DeepSHAP
2.35794e-08	Severe	LesionHomologue	DeepSHAP
1.22977e-07	Severe	LesionHomologue	DeepSHAP
1.66564e-07	Severe	LesionHomologue	DeepSHAP
4.91625e-07	Severe	LesionHomologue	DeepSHAP
2.81908e-08	Severe	LesionHomologue	DeepSHAP
4.87454e-07	Severe	LesionHomologue	DeepSHAP
3.5149e-07	Severe	LesionHomologue	DeepSHAP
3.02835e-07	Severe	LesionHomologue	DeepSHAP
3.52479e-07	Severe	LesionHomologue	DeepSHAP
1.91455e-07	Severe	LesionHomologue	DeepSHAP
6.72239e-08	Severe	LesionHomologue	DeepSHAP
1.03183e-07	Severe	LesionHomologue	DeepSHAP
2.98686e-07	Severe	LesionHomologue	DeepSHAP
3.47428e-07	Severe	LesionHomologue	DeepSHAP
1.82504e-07	Severe	LesionHomologue	DeepSHAP
9.6501e-08	Severe	LesionHomologue	DeepSHAP
8.23603e-09	Severe	LesionHomologue	DeepSHAP
3.74435e-07	Severe	LesionHomologue	DeepSHAP
3.80359e-07	Severe	LesionHomologue	DeepSHAP
1.04035e-07	Severe	LesionHomologue	DeepSHAP
5.18742e-08	Severe	LesionHomologue	DeepSHAP
2.12749e-07	Severe	LesionHomologue	DeepSHAP
7.59904e-08	Severe	LesionHomologue	DeepSHAP
3.15458e-08	Severe	LesionHomologue	DeepSHAP
5.49411e-07	Severe	LesionHomologue	DeepSHAP
2.61302e-07	Severe	LesionHomologue	DeepSHAP
2.05314e-07	Severe	LesionHomologue	DeepSHAP
4.83691e-09	Severe	LesionHomologue	DeepSHAP
3.11695e-07	Severe	LesionHomologue	DeepSHAP
1.6348e-08	Severe	LesionHomologue	DeepSHAP
1.29901e-07	Severe	LesionHomologue	DeepSHAP
1.48032e-07	Severe	LesionHomologue	DeepSHAP
4.70149e-07	Severe	LesionHomologue	DeepSHAP
4.22885e-09	Severe	LesionHomologue	DeepSHAP
7.99317e-08	Severe	LesionHomologue	DeepSHAP
7.81463e-07	Nonsevere	Extralesional	DeepSHAP
8.26108e-07	Nonsevere	Extralesional	DeepSHAP
9.11669e-07	Nonsevere	Extralesional	DeepSHAP
9.09533e-07	Nonsevere	Extralesional	DeepSHAP
7.87705e-07	Nonsevere	Extralesional	DeepSHAP
1.02174e-06	Nonsevere	Extralesional	DeepSHAP
9.10265e-07	Nonsevere	Extralesional	DeepSHAP
1.00288e-06	Nonsevere	Extralesional	DeepSHAP
9.63275e-07	Nonsevere	Extralesional	DeepSHAP
9.5036e-07	Nonsevere	Extralesional	DeepSHAP
7.25192e-07	Nonsevere	Extralesional	DeepSHAP
9.10512e-07	Nonsevere	Extralesional	DeepSHAP
9.84939e-07	Nonsevere	Extralesional	DeepSHAP
8.08911e-07	Nonsevere	Extralesional	DeepSHAP
1.02093e-06	Nonsevere	Extralesional	DeepSHAP
7.61172e-07	Nonsevere	Extralesional	DeepSHAP
1.0378e-06	Nonsevere	Extralesional	DeepSHAP
8.98703e-07	Nonsevere	Extralesional	DeepSHAP
8.35092e-07	Nonsevere	Extralesional	DeepSHAP
1.08168e-06	Nonsevere	Extralesional	DeepSHAP
8.60035e-07	Nonsevere	Extralesional	DeepSHAP
9.67513e-07	Nonsevere	Extralesional	DeepSHAP
7.97557e-07	Nonsevere	Extralesional	DeepSHAP
9.59681e-07	Nonsevere	Extralesional	DeepSHAP
1.00961e-06	Nonsevere	Extralesional	DeepSHAP
7.43275e-07	Nonsevere	Extralesional	DeepSHAP
8.61444e-07	Nonsevere	Extralesional	DeepSHAP
7.22528e-07	Nonsevere	Extralesional	DeepSHAP
7.55785e-07	Nonsevere	Extralesional	DeepSHAP
8.77726e-07	Nonsevere	Extralesional	DeepSHAP
8.4352e-07	Nonsevere	Extralesional	DeepSHAP
8.50415e-07	Nonsevere	Extralesional	DeepSHAP
9.6403e-07	Nonsevere	Extralesional	DeepSHAP
8.0938e-07	Nonsevere	Extralesional	DeepSHAP
7.01672e-07	Nonsevere	Extralesional	DeepSHAP
8.88701e-07	Nonsevere	Extralesional	DeepSHAP
8.97548e-07	Nonsevere	Extralesional	DeepSHAP
8.57882e-07	Nonsevere	Extralesional	DeepSHAP
8.38104e-07	Nonsevere	Extralesional	DeepSHAP
9.98804e-07	Nonsevere	Extralesional	DeepSHAP
9.07392e-07	Nonsevere	Extralesional	DeepSHAP
9.45676e-07	Nonsevere	Extralesional	DeepSHAP
1.08548e-06	Nonsevere	Extralesional	DeepSHAP
8.9692e-07	Nonsevere	Extralesional	DeepSHAP
8.76625e-07	Nonsevere	Extralesional	DeepSHAP
8.69234e-07	Nonsevere	Extralesional	DeepSHAP
8.64233e-07	Nonsevere	Extralesional	DeepSHAP
8.01986e-07	Nonsevere	Extralesional	DeepSHAP
5.55001e-07	Nonsevere	Extralesional	DeepSHAP
9.38968e-07	Nonsevere	Extralesional	DeepSHAP
9.65051e-07	Nonsevere	Extralesional	DeepSHAP
8.79917e-07	Nonsevere	Extralesional	DeepSHAP
9.58888e-07	Nonsevere	Extralesional	DeepSHAP
9.63659e-07	Nonsevere	Extralesional	DeepSHAP
5.30954e-07	Nonsevere	Extralesional	DeepSHAP
9.41586e-07	Nonsevere	Extralesional	DeepSHAP
1.00723e-06	Nonsevere	Extralesional	DeepSHAP
9.79334e-07	Nonsevere	Extralesional	DeepSHAP
7.23876e-07	Nonsevere	Extralesional	DeepSHAP
9.48463e-07	Nonsevere	Extralesional	DeepSHAP
9.63933e-07	Nonsevere	Extralesional	DeepSHAP
8.86978e-07	Nonsevere	Extralesional	DeepSHAP
9.29636e-07	Nonsevere	Extralesional	DeepSHAP
9.80765e-07	Nonsevere	Extralesional	DeepSHAP
1.05813e-06	Nonsevere	Extralesional	DeepSHAP
7.37392e-07	Nonsevere	Extralesional	DeepSHAP
9.09196e-07	Nonsevere	Extralesional	DeepSHAP
9.95568e-07	Nonsevere	Extralesional	DeepSHAP
8.66761e-07	Nonsevere	Extralesional	DeepSHAP
8.567e-07	Nonsevere	Extralesional	DeepSHAP
8.24351e-07	Nonsevere	Extralesional	DeepSHAP
8.32641e-07	Nonsevere	Extralesional	DeepSHAP
1.14293e-06	Nonsevere	Extralesional	DeepSHAP
9.20215e-07	Nonsevere	Extralesional	DeepSHAP
9.85954e-07	Nonsevere	Extralesional	DeepSHAP
5.26066e-07	Nonsevere	Extralesional	DeepSHAP
9.59869e-07	Nonsevere	Extralesional	DeepSHAP
9.14298e-07	Nonsevere	Extralesional	DeepSHAP
8.56923e-07	Nonsevere	Extralesional	DeepSHAP
9.98984e-07	Nonsevere	Extralesional	DeepSHAP
7.61192e-07	Nonsevere	Extralesional	DeepSHAP
9.34926e-07	Nonsevere	Extralesional	DeepSHAP
7.97953e-07	Nonsevere	Extralesional	DeepSHAP
7.49526e-07	Nonsevere	Extralesional	DeepSHAP
9.15017e-07	Nonsevere	Extralesional	DeepSHAP
1.02342e-06	Nonsevere	Extralesional	DeepSHAP
9.19613e-07	Nonsevere	Extralesional	DeepSHAP
9.13488e-07	Nonsevere	Extralesional	DeepSHAP
7.87958e-07	Nonsevere	Extralesional	DeepSHAP
8.1758e-07	Nonsevere	Extralesional	DeepSHAP
9.09998e-07	Nonsevere	Extralesional	DeepSHAP
8.92925e-07	Nonsevere	Extralesional	DeepSHAP
9.29985e-07	Nonsevere	Extralesional	DeepSHAP
1.07599e-06	Nonsevere	Extralesional	DeepSHAP
8.90229e-07	Nonsevere	Extralesional	DeepSHAP
8.15048e-07	Nonsevere	Extralesional	DeepSHAP
7.77751e-07	Nonsevere	Extralesional	DeepSHAP
9.30958e-07	Nonsevere	Extralesional	DeepSHAP
8.89764e-07	Nonsevere	Extralesional	DeepSHAP
8.96459e-07	Nonsevere	Extralesional	DeepSHAP
8.42503e-07	Nonsevere	Extralesional	DeepSHAP
9.80604e-07	Nonsevere	Extralesional	DeepSHAP
7.61726e-07	Nonsevere	Extralesional	DeepSHAP
9.39673e-07	Nonsevere	Extralesional	DeepSHAP
8.96672e-07	Nonsevere	Extralesional	DeepSHAP
9.43379e-07	Nonsevere	Extralesional	DeepSHAP
7.02352e-07	Nonsevere	Extralesional	DeepSHAP
8.51284e-07	Nonsevere	Extralesional	DeepSHAP
8.78919e-07	Nonsevere	Extralesional	DeepSHAP
8.34578e-07	Nonsevere	Extralesional	DeepSHAP
8.59715e-07	Nonsevere	Extralesional	DeepSHAP
9.78252e-07	Nonsevere	Extralesional	DeepSHAP
3.1565e-08	Severe	Extralesional	DeepSHAP
1.90205e-07	Severe	Extralesional	DeepSHAP
1.66413e-07	Severe	Extralesional	DeepSHAP
1.32959e-07	Severe	Extralesional	DeepSHAP
1.47476e-07	Severe	Extralesional	DeepSHAP
5.72112e-08	Severe	Extralesional	DeepSHAP
1.18238e-07	Severe	Extralesional	DeepSHAP
1.80288e-07	Severe	Extralesional	DeepSHAP
2.28075e-07	Severe	Extralesional	DeepSHAP
5.50514e-08	Severe	Extralesional	DeepSHAP
1.81362e-07	Severe	Extralesional	DeepSHAP
2.97724e-07	Severe	Extralesional	DeepSHAP
1.50184e-07	Severe	Extralesional	DeepSHAP
1.59592e-07	Severe	Extralesional	DeepSHAP
1.00139e-07	Severe	Extralesional	DeepSHAP
1.27065e-07	Severe	Extralesional	DeepSHAP
9.28844e-08	Severe	Extralesional	DeepSHAP
2.80506e-07	Severe	Extralesional	DeepSHAP
1.95702e-07	Severe	Extralesional	DeepSHAP
1.4364e-07	Severe	Extralesional	DeepSHAP
7.26272e-08	Severe	Extralesional	DeepSHAP
1.06345e-07	Severe	Extralesional	DeepSHAP
1.98393e-07	Severe	Extralesional	DeepSHAP
2.03123e-07	Severe	Extralesional	DeepSHAP
4.15045e-08	Severe	Extralesional	DeepSHAP
2.00868e-07	Severe	Extralesional	DeepSHAP
1.56946e-07	Severe	Extralesional	DeepSHAP
2.19595e-07	Severe	Extralesional	DeepSHAP
4.05924e-08	Severe	Extralesional	DeepSHAP
1.83842e-07	Severe	Extralesional	DeepSHAP
2.2647e-07	Severe	Extralesional	DeepSHAP
3.05538e-07	Severe	Extralesional	DeepSHAP
1.71714e-07	Severe	Extralesional	DeepSHAP
1.6644e-07	Severe	Extralesional	DeepSHAP
7.1095e-08	Severe	Extralesional	DeepSHAP
1.57924e-07	Severe	Extralesional	DeepSHAP
2.3907e-07	Severe	Extralesional	DeepSHAP
1.29002e-07	Severe	Extralesional	DeepSHAP
2.43307e-07	Severe	Extralesional	DeepSHAP
1.38971e-07	Severe	Extralesional	DeepSHAP
2.4084e-08	Severe	Extralesional	DeepSHAP
2.25268e-07	Severe	Extralesional	DeepSHAP
1.40645e-07	Severe	Extralesional	DeepSHAP
8.4417e-08	Severe	Extralesional	DeepSHAP
1.05237e-07	Severe	Extralesional	DeepSHAP
2.06001e-07	Severe	Extralesional	DeepSHAP
1.5397e-07	Severe	Extralesional	DeepSHAP
1.47642e-08	Severe	Extralesional	DeepSHAP
2.73828e-07	Severe	Extralesional	DeepSHAP
1.24576e-07	Severe	Extralesional	DeepSHAP
2.12186e-07	Severe	Extralesional	DeepSHAP
3.43735e-08	Severe	Extralesional	DeepSHAP
1.18928e-07	Severe	Extralesional	DeepSHAP
4.28268e-08	Severe	Extralesional	DeepSHAP
1.43507e-07	Severe	Extralesional	DeepSHAP
1.36134e-07	Severe	Extralesional	DeepSHAP
1.38926e-07	Severe	Extralesional	DeepSHAP
3.69723e-08	Severe	Extralesional	DeepSHAP
7.49378e-08	Severe	Extralesional	DeepSHAP
2.0628e-06	Nonsevere	Perilesional	DeepSHAP
1.56751e-06	Nonsevere	Perilesional	DeepSHAP
3.14244e-06	Nonsevere	Perilesional	DeepSHAP
1.89065e-06	Nonsevere	Perilesional	DeepSHAP
1.69425e-06	Nonsevere	Perilesional	DeepSHAP
1.37117e-06	Nonsevere	Perilesional	DeepSHAP
1.46759e-06	Nonsevere	Perilesional	DeepSHAP
1.13876e-06	Nonsevere	Perilesional	DeepSHAP
1.58242e-06	Nonsevere	Perilesional	DeepSHAP
1.66721e-06	Nonsevere	Perilesional	DeepSHAP
1.84854e-06	Nonsevere	Perilesional	DeepSHAP
1.71581e-06	Nonsevere	Perilesional	DeepSHAP
2.67819e-06	Nonsevere	Perilesional	DeepSHAP
1.41251e-06	Nonsevere	Perilesional	DeepSHAP
1.35037e-06	Nonsevere	Perilesional	DeepSHAP
2.04927e-06	Nonsevere	Perilesional	DeepSHAP
1.11376e-06	Nonsevere	Perilesional	DeepSHAP
1.61214e-06	Nonsevere	Perilesional	DeepSHAP
1.4568e-06	Nonsevere	Perilesional	DeepSHAP
1.16136e-06	Nonsevere	Perilesional	DeepSHAP
2.03422e-06	Nonsevere	Perilesional	DeepSHAP
1.58374e-06	Nonsevere	Perilesional	DeepSHAP
3.05809e-06	Nonsevere	Perilesional	DeepSHAP
8.85827e-07	Nonsevere	Perilesional	DeepSHAP
1.14941e-06	Nonsevere	Perilesional	DeepSHAP
2.186e-06	Nonsevere	Perilesional	DeepSHAP
1.86492e-06	Nonsevere	Perilesional	DeepSHAP
2.45436e-06	Nonsevere	Perilesional	DeepSHAP
2.78554e-06	Nonsevere	Perilesional	DeepSHAP
1.83793e-06	Nonsevere	Perilesional	DeepSHAP
1.81696e-06	Nonsevere	Perilesional	DeepSHAP
2.13943e-06	Nonsevere	Perilesional	DeepSHAP
1.85685e-06	Nonsevere	Perilesional	DeepSHAP
1.87035e-06	Nonsevere	Perilesional	DeepSHAP
1.80872e-06	Nonsevere	Perilesional	DeepSHAP
1.43239e-06	Nonsevere	Perilesional	DeepSHAP
1.77406e-06	Nonsevere	Perilesional	DeepSHAP
2.06881e-06	Nonsevere	Perilesional	DeepSHAP
1.80373e-06	Nonsevere	Perilesional	DeepSHAP
1.2602e-06	Nonsevere	Perilesional	DeepSHAP
1.78582e-06	Nonsevere	Perilesional	DeepSHAP
1.25778e-06	Nonsevere	Perilesional	DeepSHAP
8.60565e-07	Nonsevere	Perilesional	DeepSHAP
9.26808e-07	Nonsevere	Perilesional	DeepSHAP
2.37679e-06	Nonsevere	Perilesional	DeepSHAP
1.73363e-06	Nonsevere	Perilesional	DeepSHAP
1.3642e-06	Nonsevere	Perilesional	DeepSHAP
1.67807e-06	Nonsevere	Perilesional	DeepSHAP
2.15141e-06	Nonsevere	Perilesional	DeepSHAP
1.93248e-06	Nonsevere	Perilesional	DeepSHAP
2.29006e-06	Nonsevere	Perilesional	DeepSHAP
9.78155e-07	Nonsevere	Perilesional	DeepSHAP
1.58786e-06	Nonsevere	Perilesional	DeepSHAP
1.0467e-08	Nonsevere	Perilesional	DeepSHAP
9.32129e-07	Nonsevere	Perilesional	DeepSHAP
2.12061e-06	Nonsevere	Perilesional	DeepSHAP
1.60605e-06	Nonsevere	Perilesional	DeepSHAP
1.28502e-06	Nonsevere	Perilesional	DeepSHAP
6.19381e-07	Nonsevere	Perilesional	DeepSHAP
2.03608e-06	Nonsevere	Perilesional	DeepSHAP
1.24396e-06	Nonsevere	Perilesional	DeepSHAP
1.26391e-06	Nonsevere	Perilesional	DeepSHAP
7.53647e-08	Nonsevere	Perilesional	DeepSHAP
2.46009e-06	Nonsevere	Perilesional	DeepSHAP
1.99359e-06	Nonsevere	Perilesional	DeepSHAP
1.5792e-06	Nonsevere	Perilesional	DeepSHAP
1.82328e-06	Nonsevere	Perilesional	DeepSHAP
2.0829e-06	Nonsevere	Perilesional	DeepSHAP
2.68529e-06	Nonsevere	Perilesional	DeepSHAP
2.14786e-06	Nonsevere	Perilesional	DeepSHAP
6.09881e-07	Nonsevere	Perilesional	DeepSHAP
1.89082e-06	Nonsevere	Perilesional	DeepSHAP
1.43447e-06	Nonsevere	Perilesional	DeepSHAP
1.51487e-06	Nonsevere	Perilesional	DeepSHAP
2.01665e-06	Nonsevere	Perilesional	DeepSHAP
1.55105e-06	Nonsevere	Perilesional	DeepSHAP
1.56713e-06	Nonsevere	Perilesional	DeepSHAP
1.19982e-06	Nonsevere	Perilesional	DeepSHAP
1.53378e-06	Nonsevere	Perilesional	DeepSHAP
1.50432e-06	Nonsevere	Perilesional	DeepSHAP
2.10709e-06	Nonsevere	Perilesional	DeepSHAP
1.97731e-06	Nonsevere	Perilesional	DeepSHAP
4.89084e-07	Nonsevere	Perilesional	DeepSHAP
1.64642e-06	Nonsevere	Perilesional	DeepSHAP
1.52001e-06	Nonsevere	Perilesional	DeepSHAP
2.80087e-06	Nonsevere	Perilesional	DeepSHAP
1.45766e-06	Nonsevere	Perilesional	DeepSHAP
1.765e-06	Nonsevere	Perilesional	DeepSHAP
1.8398e-06	Nonsevere	Perilesional	DeepSHAP
1.17276e-06	Nonsevere	Perilesional	DeepSHAP
1.00609e-06	Nonsevere	Perilesional	DeepSHAP
2.06651e-06	Nonsevere	Perilesional	DeepSHAP
1.7102e-06	Nonsevere	Perilesional	DeepSHAP
1.65224e-06	Nonsevere	Perilesional	DeepSHAP
1.80626e-06	Nonsevere	Perilesional	DeepSHAP
1.56359e-06	Nonsevere	Perilesional	DeepSHAP
1.73477e-06	Nonsevere	Perilesional	DeepSHAP
1.84949e-06	Nonsevere	Perilesional	DeepSHAP
1.18362e-06	Nonsevere	Perilesional	DeepSHAP
1.47958e-06	Nonsevere	Perilesional	DeepSHAP
1.95466e-06	Nonsevere	Perilesional	DeepSHAP
1.78645e-06	Nonsevere	Perilesional	DeepSHAP
1.41327e-06	Nonsevere	Perilesional	DeepSHAP
2.35743e-06	Nonsevere	Perilesional	DeepSHAP
1.66881e-06	Nonsevere	Perilesional	DeepSHAP
1.65253e-06	Nonsevere	Perilesional	DeepSHAP
1.65358e-06	Nonsevere	Perilesional	DeepSHAP
2.10918e-06	Nonsevere	Perilesional	DeepSHAP
1.66562e-06	Nonsevere	Perilesional	DeepSHAP
1.83492e-07	Severe	Perilesional	DeepSHAP
2.35938e-07	Severe	Perilesional	DeepSHAP
2.92895e-07	Severe	Perilesional	DeepSHAP
1.36982e-07	Severe	Perilesional	DeepSHAP
2.2165e-07	Severe	Perilesional	DeepSHAP
2.19394e-07	Severe	Perilesional	DeepSHAP
2.3379e-07	Severe	Perilesional	DeepSHAP
2.35441e-07	Severe	Perilesional	DeepSHAP
2.21938e-07	Severe	Perilesional	DeepSHAP
1.50507e-07	Severe	Perilesional	DeepSHAP
2.22562e-07	Severe	Perilesional	DeepSHAP
3.23024e-07	Severe	Perilesional	DeepSHAP
2.61081e-07	Severe	Perilesional	DeepSHAP
2.52463e-07	Severe	Perilesional	DeepSHAP
2.17265e-07	Severe	Perilesional	DeepSHAP
1.83717e-07	Severe	Perilesional	DeepSHAP
3.09169e-07	Severe	Perilesional	DeepSHAP
1.95356e-07	Severe	Perilesional	DeepSHAP
2.12767e-07	Severe	Perilesional	DeepSHAP
2.16184e-07	Severe	Perilesional	DeepSHAP
2.03218e-07	Severe	Perilesional	DeepSHAP
2.18114e-07	Severe	Perilesional	DeepSHAP
2.41647e-07	Severe	Perilesional	DeepSHAP
1.74897e-07	Severe	Perilesional	DeepSHAP
2.10796e-07	Severe	Perilesional	DeepSHAP
3.02046e-07	Severe	Perilesional	DeepSHAP
2.01299e-07	Severe	Perilesional	DeepSHAP
2.16048e-07	Severe	Perilesional	DeepSHAP
1.67101e-07	Severe	Perilesional	DeepSHAP
1.79851e-07	Severe	Perilesional	DeepSHAP
3.38844e-07	Severe	Perilesional	DeepSHAP
3.22712e-07	Severe	Perilesional	DeepSHAP
2.4148e-07	Severe	Perilesional	DeepSHAP
3.18724e-07	Severe	Perilesional	DeepSHAP
1.80383e-07	Severe	Perilesional	DeepSHAP
2.75785e-07	Severe	Perilesional	DeepSHAP
1.78866e-07	Severe	Perilesional	DeepSHAP
2.88772e-07	Severe	Perilesional	DeepSHAP
2.5349e-07	Severe	Perilesional	DeepSHAP
2.19835e-07	Severe	Perilesional	DeepSHAP
1.44099e-07	Severe	Perilesional	DeepSHAP
3.36587e-07	Severe	Perilesional	DeepSHAP
3.1932e-07	Severe	Perilesional	DeepSHAP
1.95641e-07	Severe	Perilesional	DeepSHAP
2.29779e-07	Severe	Perilesional	DeepSHAP
2.39662e-07	Severe	Perilesional	DeepSHAP
2.61004e-07	Severe	Perilesional	DeepSHAP
1.60045e-07	Severe	Perilesional	DeepSHAP
2.41421e-07	Severe	Perilesional	DeepSHAP
1.24874e-07	Severe	Perilesional	DeepSHAP
2.73958e-07	Severe	Perilesional	DeepSHAP
1.41008e-07	Severe	Perilesional	DeepSHAP
2.83388e-07	Severe	Perilesional	DeepSHAP
1.44009e-07	Severe	Perilesional	DeepSHAP
2.69701e-07	Severe	Perilesional	DeepSHAP
2.39321e-07	Severe	Perilesional	DeepSHAP
2.28061e-07	Severe	Perilesional	DeepSHAP
1.65327e-07	Severe	Perilesional	DeepSHAP
2.01684e-07	Severe	Perilesional	DeepSHAP
9.19253e-08	Nonsevere	Lesion	DeepSHAP
4.70013e-08	Nonsevere	Lesion	DeepSHAP
1.75027e-07	Nonsevere	Lesion	DeepSHAP
6.60006e-08	Nonsevere	Lesion	DeepSHAP
7.86569e-08	Nonsevere	Lesion	DeepSHAP
5.71308e-08	Nonsevere	Lesion	DeepSHAP
6.19224e-08	Nonsevere	Lesion	DeepSHAP
3.56522e-08	Nonsevere	Lesion	DeepSHAP
5.06983e-08	Nonsevere	Lesion	DeepSHAP
5.37286e-08	Nonsevere	Lesion	DeepSHAP
1.04431e-07	Nonsevere	Lesion	DeepSHAP
6.50056e-08	Nonsevere	Lesion	DeepSHAP
2.18677e-07	Nonsevere	Lesion	DeepSHAP
8.94213e-08	Nonsevere	Lesion	DeepSHAP
4.22958e-08	Nonsevere	Lesion	DeepSHAP
6.55182e-08	Nonsevere	Lesion	DeepSHAP
2.57985e-08	Nonsevere	Lesion	DeepSHAP
5.90155e-08	Nonsevere	Lesion	DeepSHAP
4.9339e-08	Nonsevere	Lesion	DeepSHAP
2.11183e-08	Nonsevere	Lesion	DeepSHAP
6.78313e-08	Nonsevere	Lesion	DeepSHAP
2.50115e-08	Nonsevere	Lesion	DeepSHAP
2.03178e-07	Nonsevere	Lesion	DeepSHAP
1.81367e-08	Nonsevere	Lesion	DeepSHAP
8.35501e-08	Nonsevere	Lesion	DeepSHAP
6.04359e-08	Nonsevere	Lesion	DeepSHAP
6.9381e-08	Nonsevere	Lesion	DeepSHAP
1.03588e-07	Nonsevere	Lesion	DeepSHAP
9.93541e-08	Nonsevere	Lesion	DeepSHAP
6.45992e-08	Nonsevere	Lesion	DeepSHAP
5.22191e-08	Nonsevere	Lesion	DeepSHAP
5.98021e-08	Nonsevere	Lesion	DeepSHAP
3.54056e-08	Nonsevere	Lesion	DeepSHAP
8.62104e-08	Nonsevere	Lesion	DeepSHAP
6.5416e-08	Nonsevere	Lesion	DeepSHAP
3.14277e-07	Nonsevere	Lesion	DeepSHAP
5.89334e-08	Nonsevere	Lesion	DeepSHAP
6.16754e-08	Nonsevere	Lesion	DeepSHAP
9.91679e-08	Nonsevere	Lesion	DeepSHAP
1.07561e-07	Nonsevere	Lesion	DeepSHAP
6.65094e-08	Nonsevere	Lesion	DeepSHAP
4.2745e-08	Nonsevere	Lesion	DeepSHAP
1.23557e-08	Nonsevere	Lesion	DeepSHAP
5.54107e-08	Nonsevere	Lesion	DeepSHAP
8.49594e-08	Nonsevere	Lesion	DeepSHAP
6.45796e-08	Nonsevere	Lesion	DeepSHAP
4.3488e-08	Nonsevere	Lesion	DeepSHAP
7.40187e-08	Nonsevere	Lesion	DeepSHAP
1.53203e-07	Nonsevere	Lesion	DeepSHAP
2.72449e-07	Nonsevere	Lesion	DeepSHAP
2.92707e-07	Nonsevere	Lesion	DeepSHAP
3.36689e-08	Nonsevere	Lesion	DeepSHAP
1.40473e-07	Nonsevere	Lesion	DeepSHAP
9.72702e-08	Nonsevere	Lesion	DeepSHAP
8.38498e-08	Nonsevere	Lesion	DeepSHAP
1.58212e-07	Nonsevere	Lesion	DeepSHAP
6.22958e-08	Nonsevere	Lesion	DeepSHAP
2.59982e-08	Nonsevere	Lesion	DeepSHAP
1.32361e-07	Nonsevere	Lesion	DeepSHAP
1.11682e-07	Nonsevere	Lesion	DeepSHAP
3.89421e-08	Nonsevere	Lesion	DeepSHAP
1.52276e-07	Nonsevere	Lesion	DeepSHAP
0	Nonsevere	Lesion	DeepSHAP
7.52716e-08	Nonsevere	Lesion	DeepSHAP
5.81262e-08	Nonsevere	Lesion	DeepSHAP
3.44122e-08	Nonsevere	Lesion	DeepSHAP
6.04042e-08	Nonsevere	Lesion	DeepSHAP
5.19558e-08	Nonsevere	Lesion	DeepSHAP
1.08014e-07	Nonsevere	Lesion	DeepSHAP
6.27814e-08	Nonsevere	Lesion	DeepSHAP
7.48715e-09	Nonsevere	Lesion	DeepSHAP
9.121e-08	Nonsevere	Lesion	DeepSHAP
4.14952e-08	Nonsevere	Lesion	DeepSHAP
4.79163e-08	Nonsevere	Lesion	DeepSHAP
8.89172e-08	Nonsevere	Lesion	DeepSHAP
7.37754e-08	Nonsevere	Lesion	DeepSHAP
4.29317e-08	Nonsevere	Lesion	DeepSHAP
4.30327e-08	Nonsevere	Lesion	DeepSHAP
5.76803e-08	Nonsevere	Lesion	DeepSHAP
4.68917e-08	Nonsevere	Lesion	DeepSHAP
8.81174e-08	Nonsevere	Lesion	DeepSHAP
1.10036e-07	Nonsevere	Lesion	DeepSHAP
1.11586e-07	Nonsevere	Lesion	DeepSHAP
4.0853e-08	Nonsevere	Lesion	DeepSHAP
4.64344e-08	Nonsevere	Lesion	DeepSHAP
2.04128e-07	Nonsevere	Lesion	DeepSHAP
7.59397e-08	Nonsevere	Lesion	DeepSHAP
7.56303e-08	Nonsevere	Lesion	DeepSHAP
1.6655e-07	Nonsevere	Lesion	DeepSHAP
9.37121e-08	Nonsevere	Lesion	DeepSHAP
1.96927e-08	Nonsevere	Lesion	DeepSHAP
1.22475e-07	Nonsevere	Lesion	DeepSHAP
1.12118e-07	Nonsevere	Lesion	DeepSHAP
7.44743e-08	Nonsevere	Lesion	DeepSHAP
1.93281e-07	Nonsevere	Lesion	DeepSHAP
6.68601e-08	Nonsevere	Lesion	DeepSHAP
4.57856e-08	Nonsevere	Lesion	DeepSHAP
4.60879e-08	Nonsevere	Lesion	DeepSHAP
6.16675e-08	Nonsevere	Lesion	DeepSHAP
5.94619e-08	Nonsevere	Lesion	DeepSHAP
3.9778e-08	Nonsevere	Lesion	DeepSHAP
7.42745e-08	Nonsevere	Lesion	DeepSHAP
6.25713e-08	Nonsevere	Lesion	DeepSHAP
1.38655e-07	Nonsevere	Lesion	DeepSHAP
3.62865e-08	Nonsevere	Lesion	DeepSHAP
5.71488e-08	Nonsevere	Lesion	DeepSHAP
5.73242e-08	Nonsevere	Lesion	DeepSHAP
8.19715e-08	Nonsevere	Lesion	DeepSHAP
6.14617e-08	Nonsevere	Lesion	DeepSHAP
2.65059e-06	Severe	Lesion	DeepSHAP
1.79194e-06	Severe	Lesion	DeepSHAP
2.88862e-06	Severe	Lesion	DeepSHAP
2.95202e-06	Severe	Lesion	DeepSHAP
3.09528e-06	Severe	Lesion	DeepSHAP
3.30003e-06	Severe	Lesion	DeepSHAP
2.41317e-06	Severe	Lesion	DeepSHAP
2.80849e-06	Severe	Lesion	DeepSHAP
2.93983e-06	Severe	Lesion	DeepSHAP
2.29904e-06	Severe	Lesion	DeepSHAP
2.5903e-06	Severe	Lesion	DeepSHAP
2.02117e-06	Severe	Lesion	DeepSHAP
3.39316e-06	Severe	Lesion	DeepSHAP
3.00271e-06	Severe	Lesion	DeepSHAP
3.10196e-06	Severe	Lesion	DeepSHAP
2.99673e-06	Severe	Lesion	DeepSHAP
2.74332e-06	Severe	Lesion	DeepSHAP
1.79188e-06	Severe	Lesion	DeepSHAP
1.9267e-06	Severe	Lesion	DeepSHAP
2.75152e-06	Severe	Lesion	DeepSHAP
2.88147e-06	Severe	Lesion	DeepSHAP
3.06665e-06	Severe	Lesion	DeepSHAP
2.40579e-06	Severe	Lesion	DeepSHAP
2.09603e-06	Severe	Lesion	DeepSHAP
1.99566e-06	Severe	Lesion	DeepSHAP
2.37099e-06	Severe	Lesion	DeepSHAP
2.75916e-06	Severe	Lesion	DeepSHAP
1.79486e-06	Severe	Lesion	DeepSHAP
2.32394e-06	Severe	Lesion	DeepSHAP
2.68327e-06	Severe	Lesion	DeepSHAP
3.22687e-06	Severe	Lesion	DeepSHAP
2.22598e-06	Severe	Lesion	DeepSHAP
3.29028e-06	Severe	Lesion	DeepSHAP
2.98443e-06	Severe	Lesion	DeepSHAP
2.9644e-06	Severe	Lesion	DeepSHAP
3.36122e-06	Severe	Lesion	DeepSHAP
3.14095e-06	Severe	Lesion	DeepSHAP
3.05263e-06	Severe	Lesion	DeepSHAP
1.97375e-06	Severe	Lesion	DeepSHAP
2.13845e-06	Severe	Lesion	DeepSHAP
2.30697e-06	Severe	Lesion	DeepSHAP
3.04319e-06	Severe	Lesion	DeepSHAP
3.04276e-06	Severe	Lesion	DeepSHAP
2.75823e-06	Severe	Lesion	DeepSHAP
1.72499e-06	Severe	Lesion	DeepSHAP
2.69713e-06	Severe	Lesion	DeepSHAP
1.80123e-06	Severe	Lesion	DeepSHAP
2.43297e-06	Severe	Lesion	DeepSHAP
2.26851e-06	Severe	Lesion	DeepSHAP
2.89413e-06	Severe	Lesion	DeepSHAP
1.80094e-06	Severe	Lesion	DeepSHAP
1.90804e-06	Severe	Lesion	DeepSHAP
2.89962e-06	Severe	Lesion	DeepSHAP
2.41335e-06	Severe	Lesion	DeepSHAP
2.36957e-06	Severe	Lesion	DeepSHAP
2.79203e-06	Severe	Lesion	DeepSHAP
2.68794e-06	Severe	Lesion	DeepSHAP
2.05755e-06	Severe	Lesion	DeepSHAP
2.7982e-06	Severe	Lesion	DeepSHAP
2.69975e-07	Nonsevere	ExtralesionalHomologue	GRAD-CAM++
2.17734e-07	Nonsevere	ExtralesionalHomologue	GRAD-CAM++
2.12727e-07	Nonsevere	ExtralesionalHomologue	GRAD-CAM++
2.67872e-07	Nonsevere	ExtralesionalHomologue	GRAD-CAM++
2.36152e-07	Nonsevere	ExtralesionalHomologue	GRAD-CAM++
2.48869e-07	Nonsevere	ExtralesionalHomologue	GRAD-CAM++
3.09213e-07	Nonsevere	ExtralesionalHomologue	GRAD-CAM++
2.47758e-07	Nonsevere	ExtralesionalHomologue	GRAD-CAM++
2.62889e-07	Nonsevere	ExtralesionalHomologue	GRAD-CAM++
2.66649e-07	Nonsevere	ExtralesionalHomologue	GRAD-CAM++
2.55688e-07	Nonsevere	ExtralesionalHomologue	GRAD-CAM++
2.44139e-07	Nonsevere	ExtralesionalHomologue	GRAD-CAM++
3.1708e-07	Nonsevere	ExtralesionalHomologue	GRAD-CAM++
2.59829e-07	Nonsevere	ExtralesionalHomologue	GRAD-CAM++
3.09356e-07	Nonsevere	ExtralesionalHomologue	GRAD-CAM++
2.3135e-07	Nonsevere	ExtralesionalHomologue	GRAD-CAM++
2.67971e-07	Nonsevere	ExtralesionalHomologue	GRAD-CAM++
2.50839e-07	Nonsevere	ExtralesionalHomologue	GRAD-CAM++
2.76571e-07	Nonsevere	ExtralesionalHomologue	GRAD-CAM++
2.52711e-07	Nonsevere	ExtralesionalHomologue	GRAD-CAM++
2.72497e-07	Nonsevere	ExtralesionalHomologue	GRAD-CAM++
2.21848e-07	Nonsevere	ExtralesionalHomologue	GRAD-CAM++
2.56893e-07	Nonsevere	ExtralesionalHomologue	GRAD-CAM++
3.22942e-07	Nonsevere	ExtralesionalHomologue	GRAD-CAM++
2.73213e-07	Nonsevere	ExtralesionalHomologue	GRAD-CAM++
2.67462e-07	Nonsevere	ExtralesionalHomologue	GRAD-CAM++
2.67163e-07	Nonsevere	ExtralesionalHomologue	GRAD-CAM++
2.36078e-07	Nonsevere	ExtralesionalHomologue	GRAD-CAM++
2.69458e-07	Nonsevere	ExtralesionalHomologue	GRAD-CAM++
2.35241e-07	Nonsevere	ExtralesionalHomologue	GRAD-CAM++
2.64688e-07	Nonsevere	ExtralesionalHomologue	GRAD-CAM++
2.58494e-07	Nonsevere	ExtralesionalHomologue	GRAD-CAM++
2.61133e-07	Nonsevere	ExtralesionalHomologue	GRAD-CAM++
2.19311e-07	Nonsevere	ExtralesionalHomologue	GRAD-CAM++
2.33675e-07	Nonsevere	ExtralesionalHomologue	GRAD-CAM++
2.4942e-07	Nonsevere	ExtralesionalHomologue	GRAD-CAM++
2.6718e-07	Nonsevere	ExtralesionalHomologue	GRAD-CAM++
2.59344e-07	Nonsevere	ExtralesionalHomologue	GRAD-CAM++
2.20319e-07	Nonsevere	ExtralesionalHomologue	GRAD-CAM++
2.5866e-07	Nonsevere	ExtralesionalHomologue	GRAD-CAM++
2.73681e-07	Nonsevere	ExtralesionalHomologue	GRAD-CAM++
2.35083e-07	Nonsevere	ExtralesionalHomologue	GRAD-CAM++
2.55255e-07	Nonsevere	ExtralesionalHomologue	GRAD-CAM++
2.18124e-07	Nonsevere	ExtralesionalHomologue	GRAD-CAM++
3.10098e-07	Nonsevere	ExtralesionalHomologue	GRAD-CAM++
2.58586e-07	Nonsevere	ExtralesionalHomologue	GRAD-CAM++
2.40325e-07	Nonsevere	ExtralesionalHomologue	GRAD-CAM++
2.36315e-07	Nonsevere	ExtralesionalHomologue	GRAD-CAM++
2.48589e-07	Nonsevere	ExtralesionalHomologue	GRAD-CAM++
2.6328e-07	Nonsevere	ExtralesionalHomologue	GRAD-CAM++
2.53948e-07	Nonsevere	ExtralesionalHomologue	GRAD-CAM++
2.73256e-07	Nonsevere	ExtralesionalHomologue	GRAD-CAM++
2.54248e-07	Nonsevere	ExtralesionalHomologue	GRAD-CAM++
2.11792e-07	Nonsevere	ExtralesionalHomologue	GRAD-CAM++
3.34366e-07	Nonsevere	ExtralesionalHomologue	GRAD-CAM++
2.48298e-07	Nonsevere	ExtralesionalHomologue	GRAD-CAM++
2.33733e-07	Nonsevere	ExtralesionalHomologue	GRAD-CAM++
2.57411e-07	Nonsevere	ExtralesionalHomologue	GRAD-CAM++
2.49052e-07	Nonsevere	ExtralesionalHomologue	GRAD-CAM++
3.07064e-07	Nonsevere	ExtralesionalHomologue	GRAD-CAM++
2.46001e-07	Nonsevere	ExtralesionalHomologue	GRAD-CAM++
2.27444e-07	Nonsevere	ExtralesionalHomologue	GRAD-CAM++
2.44251e-07	Nonsevere	ExtralesionalHomologue	GRAD-CAM++
2.51748e-07	Nonsevere	ExtralesionalHomologue	GRAD-CAM++
2.61815e-07	Nonsevere	ExtralesionalHomologue	GRAD-CAM++
3.40766e-07	Nonsevere	ExtralesionalHomologue	GRAD-CAM++
3.2866e-07	Nonsevere	ExtralesionalHomologue	GRAD-CAM++
2.2144e-07	Nonsevere	ExtralesionalHomologue	GRAD-CAM++
3.05357e-07	Nonsevere	ExtralesionalHomologue	GRAD-CAM++
3.22019e-07	Nonsevere	ExtralesionalHomologue	GRAD-CAM++
2.68662e-07	Nonsevere	ExtralesionalHomologue	GRAD-CAM++
2.3487e-07	Nonsevere	ExtralesionalHomologue	GRAD-CAM++
3.39357e-07	Nonsevere	ExtralesionalHomologue	GRAD-CAM++
2.381e-07	Nonsevere	ExtralesionalHomologue	GRAD-CAM++
2.56849e-07	Nonsevere	ExtralesionalHomologue	GRAD-CAM++
2.74389e-07	Nonsevere	ExtralesionalHomologue	GRAD-CAM++
2.61353e-07	Nonsevere	ExtralesionalHomologue	GRAD-CAM++
2.13323e-07	Nonsevere	ExtralesionalHomologue	GRAD-CAM++
2.79473e-07	Nonsevere	ExtralesionalHomologue	GRAD-CAM++
2.69984e-07	Nonsevere	ExtralesionalHomologue	GRAD-CAM++
2.65781e-07	Nonsevere	ExtralesionalHomologue	GRAD-CAM++
2.76397e-07	Nonsevere	ExtralesionalHomologue	GRAD-CAM++
2.61251e-07	Nonsevere	ExtralesionalHomologue	GRAD-CAM++
2.47877e-07	Nonsevere	ExtralesionalHomologue	GRAD-CAM++
2.58138e-07	Nonsevere	ExtralesionalHomologue	GRAD-CAM++
2.52554e-07	Nonsevere	ExtralesionalHomologue	GRAD-CAM++
2.47491e-07	Nonsevere	ExtralesionalHomologue	GRAD-CAM++
2.70764e-07	Nonsevere	ExtralesionalHomologue	GRAD-CAM++
3.03079e-07	Nonsevere	ExtralesionalHomologue	GRAD-CAM++
2.59801e-07	Nonsevere	ExtralesionalHomologue	GRAD-CAM++
2.56955e-07	Nonsevere	ExtralesionalHomologue	GRAD-CAM++
2.55721e-07	Nonsevere	ExtralesionalHomologue	GRAD-CAM++
2.84924e-07	Nonsevere	ExtralesionalHomologue	GRAD-CAM++
2.63744e-07	Nonsevere	ExtralesionalHomologue	GRAD-CAM++
2.78786e-07	Nonsevere	ExtralesionalHomologue	GRAD-CAM++
2.43337e-07	Nonsevere	ExtralesionalHomologue	GRAD-CAM++
3.36393e-07	Nonsevere	ExtralesionalHomologue	GRAD-CAM++
2.20437e-07	Nonsevere	ExtralesionalHomologue	GRAD-CAM++
2.30367e-07	Nonsevere	ExtralesionalHomologue	GRAD-CAM++
3.18322e-07	Nonsevere	ExtralesionalHomologue	GRAD-CAM++
2.62261e-07	Nonsevere	ExtralesionalHomologue	GRAD-CAM++
2.64969e-07	Nonsevere	ExtralesionalHomologue	GRAD-CAM++
2.61953e-07	Nonsevere	ExtralesionalHomologue	GRAD-CAM++
2.52561e-07	Nonsevere	ExtralesionalHomologue	GRAD-CAM++
3.39648e-07	Severe	ExtralesionalHomologue	GRAD-CAM++
2.06997e-07	Severe	ExtralesionalHomologue	GRAD-CAM++
3.50924e-07	Severe	ExtralesionalHomologue	GRAD-CAM++
3.60842e-07	Severe	ExtralesionalHomologue	GRAD-CAM++
2.94952e-07	Severe	ExtralesionalHomologue	GRAD-CAM++
3.07622e-07	Severe	ExtralesionalHomologue	GRAD-CAM++
2.88055e-07	Severe	ExtralesionalHomologue	GRAD-CAM++
2.60003e-07	Severe	ExtralesionalHomologue	GRAD-CAM++
2.96296e-07	Severe	ExtralesionalHomologue	GRAD-CAM++
2.9741e-07	Severe	ExtralesionalHomologue	GRAD-CAM++
3.12939e-07	Severe	ExtralesionalHomologue	GRAD-CAM++
3.36429e-07	Severe	ExtralesionalHomologue	GRAD-CAM++
2.45822e-07	Severe	ExtralesionalHomologue	GRAD-CAM++
3.91624e-07	Severe	ExtralesionalHomologue	GRAD-CAM++
3.58192e-07	Severe	ExtralesionalHomologue	GRAD-CAM++
3.38413e-07	Severe	ExtralesionalHomologue	GRAD-CAM++
3.46639e-07	Severe	ExtralesionalHomologue	GRAD-CAM++
3.84185e-07	Severe	ExtralesionalHomologue	GRAD-CAM++
2.96561e-07	Severe	ExtralesionalHomologue	GRAD-CAM++
2.64302e-07	Severe	ExtralesionalHomologue	GRAD-CAM++
2.10661e-07	Severe	ExtralesionalHomologue	GRAD-CAM++
3.22401e-07	Severe	ExtralesionalHomologue	GRAD-CAM++
3.29539e-07	Severe	ExtralesionalHomologue	GRAD-CAM++
2.45156e-07	Severe	ExtralesionalHomologue	GRAD-CAM++
3.50374e-07	Severe	ExtralesionalHomologue	GRAD-CAM++
2.77806e-07	Severe	ExtralesionalHomologue	GRAD-CAM++
2.71677e-07	Severe	ExtralesionalHomologue	GRAD-CAM++
2.68145e-07	Severe	ExtralesionalHomologue	GRAD-CAM++
2.24371e-07	Severe	ExtralesionalHomologue	GRAD-CAM++
3.13786e-07	Severe	ExtralesionalHomologue	GRAD-CAM++
2.90974e-07	Severe	ExtralesionalHomologue	GRAD-CAM++
2.34363e-07	Severe	ExtralesionalHomologue	GRAD-CAM++
3.93327e-07	Severe	ExtralesionalHomologue	GRAD-CAM++
3.25962e-07	Severe	ExtralesionalHomologue	GRAD-CAM++
3.05298e-07	Severe	ExtralesionalHomologue	GRAD-CAM++
2.6964e-07	Severe	ExtralesionalHomologue	GRAD-CAM++
2.73191e-07	Severe	ExtralesionalHomologue	GRAD-CAM++
3.68877e-07	Severe	ExtralesionalHomologue	GRAD-CAM++
3.23587e-07	Severe	ExtralesionalHomologue	GRAD-CAM++
3.55547e-07	Severe	ExtralesionalHomologue	GRAD-CAM++
2.68075e-07	Severe	ExtralesionalHomologue	GRAD-CAM++
2.74954e-07	Severe	ExtralesionalHomologue	GRAD-CAM++
2.82303e-07	Severe	ExtralesionalHomologue	GRAD-CAM++
2.78949e-07	Severe	ExtralesionalHomologue	GRAD-CAM++
2.34375e-07	Severe	ExtralesionalHomologue	GRAD-CAM++
2.72065e-07	Severe	ExtralesionalHomologue	GRAD-CAM++
2.88763e-07	Severe	ExtralesionalHomologue	GRAD-CAM++
3.60781e-07	Severe	ExtralesionalHomologue	GRAD-CAM++
3.64508e-07	Severe	ExtralesionalHomologue	GRAD-CAM++
3.67094e-07	Severe	ExtralesionalHomologue	GRAD-CAM++
2.03047e-07	Severe	ExtralesionalHomologue	GRAD-CAM++
3.13246e-07	Severe	ExtralesionalHomologue	GRAD-CAM++
3.45783e-07	Severe	ExtralesionalHomologue	GRAD-CAM++
2.46068e-07	Severe	ExtralesionalHomologue	GRAD-CAM++
3.49583e-07	Severe	ExtralesionalHomologue	GRAD-CAM++
2.61846e-07	Severe	ExtralesionalHomologue	GRAD-CAM++
3.57823e-07	Severe	ExtralesionalHomologue	GRAD-CAM++
2.52762e-07	Severe	ExtralesionalHomologue	GRAD-CAM++
2.80073e-07	Severe	ExtralesionalHomologue	GRAD-CAM++
3.15993e-07	Severe	ExtralesionalHomologue	GRAD-CAM++
2.50824e-07	Severe	ExtralesionalHomologue	GRAD-CAM++
3.64229e-07	Severe	ExtralesionalHomologue	GRAD-CAM++
2.81208e-07	Severe	ExtralesionalHomologue	GRAD-CAM++
2.58984e-07	Severe	ExtralesionalHomologue	GRAD-CAM++
3.80966e-07	Severe	ExtralesionalHomologue	GRAD-CAM++
3.08718e-07	Severe	ExtralesionalHomologue	GRAD-CAM++
3.08612e-07	Severe	ExtralesionalHomologue	GRAD-CAM++
2.55256e-07	Severe	ExtralesionalHomologue	GRAD-CAM++
2.69413e-07	Severe	ExtralesionalHomologue	GRAD-CAM++
2.67276e-07	Nonsevere	PerilesionalHomologue	GRAD-CAM++
1.68739e-07	Nonsevere	PerilesionalHomologue	GRAD-CAM++
2.72687e-07	Nonsevere	PerilesionalHomologue	GRAD-CAM++
2.44668e-07	Nonsevere	PerilesionalHomologue	GRAD-CAM++
1.66074e-07	Nonsevere	PerilesionalHomologue	GRAD-CAM++
2.3197e-07	Nonsevere	PerilesionalHomologue	GRAD-CAM++
2.82964e-07	Nonsevere	PerilesionalHomologue	GRAD-CAM++
2.61123e-07	Nonsevere	PerilesionalHomologue	GRAD-CAM++
2.51415e-07	Nonsevere	PerilesionalHomologue	GRAD-CAM++
2.15377e-07	Nonsevere	PerilesionalHomologue	GRAD-CAM++
1.83879e-07	Nonsevere	PerilesionalHomologue	GRAD-CAM++
2.99059e-07	Nonsevere	PerilesionalHomologue	GRAD-CAM++
3.19309e-07	Nonsevere	PerilesionalHomologue	GRAD-CAM++
2.32365e-07	Nonsevere	PerilesionalHomologue	GRAD-CAM++
3.55467e-07	Nonsevere	PerilesionalHomologue	GRAD-CAM++
2.07294e-07	Nonsevere	PerilesionalHomologue	GRAD-CAM++
2.68164e-07	Nonsevere	PerilesionalHomologue	GRAD-CAM++
2.22186e-07	Nonsevere	PerilesionalHomologue	GRAD-CAM++
1.77459e-07	Nonsevere	PerilesionalHomologue	GRAD-CAM++
2.5368e-07	Nonsevere	PerilesionalHomologue	GRAD-CAM++
2.45669e-07	Nonsevere	PerilesionalHomologue	GRAD-CAM++
1.49229e-07	Nonsevere	PerilesionalHomologue	GRAD-CAM++
2.30163e-07	Nonsevere	PerilesionalHomologue	GRAD-CAM++
3.36539e-07	Nonsevere	PerilesionalHomologue	GRAD-CAM++
2.55787e-07	Nonsevere	PerilesionalHomologue	GRAD-CAM++
2.32995e-07	Nonsevere	PerilesionalHomologue	GRAD-CAM++
2.57346e-07	Nonsevere	PerilesionalHomologue	GRAD-CAM++
1.94261e-07	Nonsevere	PerilesionalHomologue	GRAD-CAM++
2.41108e-07	Nonsevere	PerilesionalHomologue	GRAD-CAM++
2.37901e-07	Nonsevere	PerilesionalHomologue	GRAD-CAM++
2.29125e-07	Nonsevere	PerilesionalHomologue	GRAD-CAM++
2.33626e-07	Nonsevere	PerilesionalHomologue	GRAD-CAM++
2.09465e-07	Nonsevere	PerilesionalHomologue	GRAD-CAM++
1.82379e-07	Nonsevere	PerilesionalHomologue	GRAD-CAM++
2.1076e-07	Nonsevere	PerilesionalHomologue	GRAD-CAM++
2.16567e-07	Nonsevere	PerilesionalHomologue	GRAD-CAM++
3.02735e-07	Nonsevere	PerilesionalHomologue	GRAD-CAM++
2.34542e-07	Nonsevere	PerilesionalHomologue	GRAD-CAM++
1.66052e-07	Nonsevere	PerilesionalHomologue	GRAD-CAM++
2.39565e-07	Nonsevere	PerilesionalHomologue	GRAD-CAM++
2.57633e-07	Nonsevere	PerilesionalHomologue	GRAD-CAM++
1.67409e-07	Nonsevere	PerilesionalHomologue	GRAD-CAM++
2.35109e-07	Nonsevere	PerilesionalHomologue	GRAD-CAM++
2.02809e-07	Nonsevere	PerilesionalHomologue	GRAD-CAM++
3.18586e-07	Nonsevere	PerilesionalHomologue	GRAD-CAM++
2.44354e-07	Nonsevere	PerilesionalHomologue	GRAD-CAM++
2.6465e-07	Nonsevere	PerilesionalHomologue	GRAD-CAM++
2.43885e-07	Nonsevere	PerilesionalHomologue	GRAD-CAM++
3.08769e-07	Nonsevere	PerilesionalHomologue	GRAD-CAM++
2.52451e-07	Nonsevere	PerilesionalHomologue	GRAD-CAM++
2.67996e-07	Nonsevere	PerilesionalHomologue	GRAD-CAM++
2.13683e-07	Nonsevere	PerilesionalHomologue	GRAD-CAM++
3.10191e-07	Nonsevere	PerilesionalHomologue	GRAD-CAM++
2.5019e-07	Nonsevere	PerilesionalHomologue	GRAD-CAM++
1.58676e-07	Nonsevere	PerilesionalHomologue	GRAD-CAM++
1.77782e-07	Nonsevere	PerilesionalHomologue	GRAD-CAM++
2.31998e-07	Nonsevere	PerilesionalHomologue	GRAD-CAM++
3.43964e-07	Nonsevere	PerilesionalHomologue	GRAD-CAM++
2.68999e-07	Nonsevere	PerilesionalHomologue	GRAD-CAM++
1.1342e-07	Nonsevere	PerilesionalHomologue	GRAD-CAM++
1.79143e-07	Nonsevere	PerilesionalHomologue	GRAD-CAM++
2.71854e-07	Nonsevere	PerilesionalHomologue	GRAD-CAM++
2.1697e-07	Nonsevere	PerilesionalHomologue	GRAD-CAM++
2.94694e-07	Nonsevere	PerilesionalHomologue	GRAD-CAM++
3.40281e-07	Nonsevere	PerilesionalHomologue	GRAD-CAM++
2.55141e-07	Nonsevere	PerilesionalHomologue	GRAD-CAM++
3.00191e-07	Nonsevere	PerilesionalHomologue	GRAD-CAM++
3.2846e-07	Nonsevere	PerilesionalHomologue	GRAD-CAM++
2.65014e-07	Nonsevere	PerilesionalHomologue	GRAD-CAM++
2.46541e-07	Nonsevere	PerilesionalHomologue	GRAD-CAM++
2.97007e-07	Nonsevere	PerilesionalHomologue	GRAD-CAM++
1.71421e-07	Nonsevere	PerilesionalHomologue	GRAD-CAM++
2.22893e-07	Nonsevere	PerilesionalHomologue	GRAD-CAM++
2.41663e-07	Nonsevere	PerilesionalHomologue	GRAD-CAM++
2.6124e-07	Nonsevere	PerilesionalHomologue	GRAD-CAM++
2.62174e-07	Nonsevere	PerilesionalHomologue	GRAD-CAM++
1.58575e-07	Nonsevere	PerilesionalHomologue	GRAD-CAM++
2.46718e-07	Nonsevere	PerilesionalHomologue	GRAD-CAM++
2.47225e-07	Nonsevere	PerilesionalHomologue	GRAD-CAM++
2.51306e-07	Nonsevere	PerilesionalHomologue	GRAD-CAM++
2.42509e-07	Nonsevere	PerilesionalHomologue	GRAD-CAM++
2.68286e-07	Nonsevere	PerilesionalHomologue	GRAD-CAM++
2.58116e-07	Nonsevere	PerilesionalHomologue	GRAD-CAM++
2.54798e-07	Nonsevere	PerilesionalHomologue	GRAD-CAM++
2.56552e-07	Nonsevere	PerilesionalHomologue	GRAD-CAM++
2.80359e-07	Nonsevere	PerilesionalHomologue	GRAD-CAM++
3.00567e-07	Nonsevere	PerilesionalHomologue	GRAD-CAM++
2.35847e-07	Nonsevere	PerilesionalHomologue	GRAD-CAM++
2.12706e-07	Nonsevere	PerilesionalHomologue	GRAD-CAM++
2.10692e-07	Nonsevere	PerilesionalHomologue	GRAD-CAM++
2.70889e-07	Nonsevere	PerilesionalHomologue	GRAD-CAM++
1.84074e-07	Nonsevere	PerilesionalHomologue	GRAD-CAM++
2.00586e-07	Nonsevere	PerilesionalHomologue	GRAD-CAM++
2.68376e-07	Nonsevere	PerilesionalHomologue	GRAD-CAM++
3.22621e-07	Nonsevere	PerilesionalHomologue	GRAD-CAM++
2.3887e-07	Nonsevere	PerilesionalHomologue	GRAD-CAM++
2.08268e-07	Nonsevere	PerilesionalHomologue	GRAD-CAM++
3.14661e-07	Nonsevere	PerilesionalHomologue	GRAD-CAM++
2.25876e-07	Nonsevere	PerilesionalHomologue	GRAD-CAM++
2.8171e-07	Nonsevere	PerilesionalHomologue	GRAD-CAM++
2.24843e-07	Nonsevere	PerilesionalHomologue	GRAD-CAM++
2.28339e-07	Nonsevere	PerilesionalHomologue	GRAD-CAM++
3.21718e-07	Severe	PerilesionalHomologue	GRAD-CAM++
2.93506e-07	Severe	PerilesionalHomologue	GRAD-CAM++
3.07952e-07	Severe	PerilesionalHomologue	GRAD-CAM++
3.84318e-07	Severe	PerilesionalHomologue	GRAD-CAM++
3.08222e-07	Severe	PerilesionalHomologue	GRAD-CAM++
3.13692e-07	Severe	PerilesionalHomologue	GRAD-CAM++
3.79946e-07	Severe	PerilesionalHomologue	GRAD-CAM++
3.36714e-07	Severe	PerilesionalHomologue	GRAD-CAM++
3.90719e-07	Severe	PerilesionalHomologue	GRAD-CAM++
2.84818e-07	Severe	PerilesionalHomologue	GRAD-CAM++
2.9047e-07	Severe	PerilesionalHomologue	GRAD-CAM++
3.65206e-07	Severe	PerilesionalHomologue	GRAD-CAM++
3.26973e-07	Severe	PerilesionalHomologue	GRAD-CAM++
4.3183e-07	Severe	PerilesionalHomologue	GRAD-CAM++
3.74966e-07	Severe	PerilesionalHomologue	GRAD-CAM++
2.3977e-07	Severe	PerilesionalHomologue	GRAD-CAM++
3.33507e-07	Severe	PerilesionalHomologue	GRAD-CAM++
3.43563e-07	Severe	PerilesionalHomologue	GRAD-CAM++
2.8992e-07	Severe	PerilesionalHomologue	GRAD-CAM++
2.94595e-07	Severe	PerilesionalHomologue	GRAD-CAM++
2.69257e-07	Severe	PerilesionalHomologue	GRAD-CAM++
2.58553e-07	Severe	PerilesionalHomologue	GRAD-CAM++
3.95106e-07	Severe	PerilesionalHomologue	GRAD-CAM++
3.42133e-07	Severe	PerilesionalHomologue	GRAD-CAM++
3.23178e-07	Severe	PerilesionalHomologue	GRAD-CAM++
3.0845e-07	Severe	PerilesionalHomologue	GRAD-CAM++
2.75326e-07	Severe	PerilesionalHomologue	GRAD-CAM++
3.39037e-07	Severe	PerilesionalHomologue	GRAD-CAM++
3.27992e-07	Severe	PerilesionalHomologue	GRAD-CAM++
2.99686e-07	Severe	PerilesionalHomologue	GRAD-CAM++
3.03048e-07	Severe	PerilesionalHomologue	GRAD-CAM++
3.0238e-07	Severe	PerilesionalHomologue	GRAD-CAM++
3.87845e-07	Severe	PerilesionalHomologue	GRAD-CAM++
3.99752e-07	Severe	PerilesionalHomologue	GRAD-CAM++
3.97665e-07	Severe	PerilesionalHomologue	GRAD-CAM++
3.15259e-07	Severe	PerilesionalHomologue	GRAD-CAM++
3.73253e-07	Severe	PerilesionalHomologue	GRAD-CAM++
4.89004e-07	Severe	PerilesionalHomologue	GRAD-CAM++
2.95641e-07	Severe	PerilesionalHomologue	GRAD-CAM++
4.25841e-07	Severe	PerilesionalHomologue	GRAD-CAM++
3.28679e-07	Severe	PerilesionalHomologue	GRAD-CAM++
3.50395e-07	Severe	PerilesionalHomologue	GRAD-CAM++
3.10588e-07	Severe	PerilesionalHomologue	GRAD-CAM++
3.22588e-07	Severe	PerilesionalHomologue	GRAD-CAM++
2.85377e-07	Severe	PerilesionalHomologue	GRAD-CAM++
3.12455e-07	Severe	PerilesionalHomologue	GRAD-CAM++
2.82719e-07	Severe	PerilesionalHomologue	GRAD-CAM++
4.63647e-07	Severe	PerilesionalHomologue	GRAD-CAM++
4.1285e-07	Severe	PerilesionalHomologue	GRAD-CAM++
3.69563e-07	Severe	PerilesionalHomologue	GRAD-CAM++
3.06052e-07	Severe	PerilesionalHomologue	GRAD-CAM++
3.0537e-07	Severe	PerilesionalHomologue	GRAD-CAM++
3.27032e-07	Severe	PerilesionalHomologue	GRAD-CAM++
2.78952e-07	Severe	PerilesionalHomologue	GRAD-CAM++
3.0018e-07	Severe	PerilesionalHomologue	GRAD-CAM++
3.36008e-07	Severe	PerilesionalHomologue	GRAD-CAM++
3.82536e-07	Severe	PerilesionalHomologue	GRAD-CAM++
2.62643e-07	Severe	PerilesionalHomologue	GRAD-CAM++
3.92324e-07	Severe	PerilesionalHomologue	GRAD-CAM++
2.77073e-07	Severe	PerilesionalHomologue	GRAD-CAM++
3.29176e-07	Severe	PerilesionalHomologue	GRAD-CAM++
3.70112e-07	Severe	PerilesionalHomologue	GRAD-CAM++
3.42215e-07	Severe	PerilesionalHomologue	GRAD-CAM++
3.16334e-07	Severe	PerilesionalHomologue	GRAD-CAM++
4.68451e-07	Severe	PerilesionalHomologue	GRAD-CAM++
2.93473e-07	Severe	PerilesionalHomologue	GRAD-CAM++
2.88701e-07	Severe	PerilesionalHomologue	GRAD-CAM++
3.28202e-07	Severe	PerilesionalHomologue	GRAD-CAM++
2.98411e-07	Severe	PerilesionalHomologue	GRAD-CAM++
2.64961e-07	Nonsevere	LesionHomologue	GRAD-CAM++
1.67442e-07	Nonsevere	LesionHomologue	GRAD-CAM++
2.84493e-07	Nonsevere	LesionHomologue	GRAD-CAM++
2.48189e-07	Nonsevere	LesionHomologue	GRAD-CAM++
1.2836e-07	Nonsevere	LesionHomologue	GRAD-CAM++
2.23919e-07	Nonsevere	LesionHomologue	GRAD-CAM++
2.81574e-07	Nonsevere	LesionHomologue	GRAD-CAM++
2.61729e-07	Nonsevere	LesionHomologue	GRAD-CAM++
2.64094e-07	Nonsevere	LesionHomologue	GRAD-CAM++
2.03119e-07	Nonsevere	LesionHomologue	GRAD-CAM++
1.82736e-07	Nonsevere	LesionHomologue	GRAD-CAM++
3.04467e-07	Nonsevere	LesionHomologue	GRAD-CAM++
3.36886e-07	Nonsevere	LesionHomologue	GRAD-CAM++
2.22493e-07	Nonsevere	LesionHomologue	GRAD-CAM++
3.68677e-07	Nonsevere	LesionHomologue	GRAD-CAM++
2.04237e-07	Nonsevere	LesionHomologue	GRAD-CAM++
2.63966e-07	Nonsevere	LesionHomologue	GRAD-CAM++
2.20144e-07	Nonsevere	LesionHomologue	GRAD-CAM++
1.67673e-07	Nonsevere	LesionHomologue	GRAD-CAM++
2.5217e-07	Nonsevere	LesionHomologue	GRAD-CAM++
2.46891e-07	Nonsevere	LesionHomologue	GRAD-CAM++
1.26725e-07	Nonsevere	LesionHomologue	GRAD-CAM++
2.29242e-07	Nonsevere	LesionHomologue	GRAD-CAM++
3.42373e-07	Nonsevere	LesionHomologue	GRAD-CAM++
2.56158e-07	Nonsevere	LesionHomologue	GRAD-CAM++
2.35234e-07	Nonsevere	LesionHomologue	GRAD-CAM++
2.53339e-07	Nonsevere	LesionHomologue	GRAD-CAM++
1.75762e-07	Nonsevere	LesionHomologue	GRAD-CAM++
2.41085e-07	Nonsevere	LesionHomologue	GRAD-CAM++
2.43229e-07	Nonsevere	LesionHomologue	GRAD-CAM++
2.19217e-07	Nonsevere	LesionHomologue	GRAD-CAM++
2.32404e-07	Nonsevere	LesionHomologue	GRAD-CAM++
1.99833e-07	Nonsevere	LesionHomologue	GRAD-CAM++
1.83067e-07	Nonsevere	LesionHomologue	GRAD-CAM++
2.08611e-07	Nonsevere	LesionHomologue	GRAD-CAM++
2.17433e-07	Nonsevere	LesionHomologue	GRAD-CAM++
3.14947e-07	Nonsevere	LesionHomologue	GRAD-CAM++
2.22713e-07	Nonsevere	LesionHomologue	GRAD-CAM++
1.67412e-07	Nonsevere	LesionHomologue	GRAD-CAM++
2.41337e-07	Nonsevere	LesionHomologue	GRAD-CAM++
2.59355e-07	Nonsevere	LesionHomologue	GRAD-CAM++
1.61667e-07	Nonsevere	LesionHomologue	GRAD-CAM++
2.31554e-07	Nonsevere	LesionHomologue	GRAD-CAM++
2.02057e-07	Nonsevere	LesionHomologue	GRAD-CAM++
3.23393e-07	Nonsevere	LesionHomologue	GRAD-CAM++
2.45402e-07	Nonsevere	LesionHomologue	GRAD-CAM++
2.73053e-07	Nonsevere	LesionHomologue	GRAD-CAM++
2.44309e-07	Nonsevere	LesionHomologue	GRAD-CAM++
3.07439e-07	Nonsevere	LesionHomologue	GRAD-CAM++
2.60645e-07	Nonsevere	LesionHomologue	GRAD-CAM++
2.68158e-07	Nonsevere	LesionHomologue	GRAD-CAM++
2.08824e-07	Nonsevere	LesionHomologue	GRAD-CAM++
3.17977e-07	Nonsevere	LesionHomologue	GRAD-CAM++
2.52102e-07	Nonsevere	LesionHomologue	GRAD-CAM++
1.26337e-07	Nonsevere	LesionHomologue	GRAD-CAM++
1.4656e-07	Nonsevere	LesionHomologue	GRAD-CAM++
2.31009e-07	Nonsevere	LesionHomologue	GRAD-CAM++
3.55211e-07	Nonsevere	LesionHomologue	GRAD-CAM++
2.64795e-07	Nonsevere	LesionHomologue	GRAD-CAM++
9.01133e-08	Nonsevere	LesionHomologue	GRAD-CAM++
1.64444e-07	Nonsevere	LesionHomologue	GRAD-CAM++
2.64927e-07	Nonsevere	LesionHomologue	GRAD-CAM++
2.15587e-07	Nonsevere	LesionHomologue	GRAD-CAM++
2.94195e-07	Nonsevere	LesionHomologue	GRAD-CAM++
3.69867e-07	Nonsevere	LesionHomologue	GRAD-CAM++
2.54258e-07	Nonsevere	LesionHomologue	GRAD-CAM++
2.96554e-07	Nonsevere	LesionHomologue	GRAD-CAM++
3.36024e-07	Nonsevere	LesionHomologue	GRAD-CAM++
2.61611e-07	Nonsevere	LesionHomologue	GRAD-CAM++
2.4512e-07	Nonsevere	LesionHomologue	GRAD-CAM++
2.8162e-07	Nonsevere	LesionHomologue	GRAD-CAM++
1.60306e-07	Nonsevere	LesionHomologue	GRAD-CAM++
2.182e-07	Nonsevere	LesionHomologue	GRAD-CAM++
2.47912e-07	Nonsevere	LesionHomologue	GRAD-CAM++
2.59335e-07	Nonsevere	LesionHomologue	GRAD-CAM++
2.63821e-07	Nonsevere	LesionHomologue	GRAD-CAM++
1.53762e-07	Nonsevere	LesionHomologue	GRAD-CAM++
2.36718e-07	Nonsevere	LesionHomologue	GRAD-CAM++
2.43722e-07	Nonsevere	LesionHomologue	GRAD-CAM++
2.51112e-07	Nonsevere	LesionHomologue	GRAD-CAM++
2.34172e-07	Nonsevere	LesionHomologue	GRAD-CAM++
2.61374e-07	Nonsevere	LesionHomologue	GRAD-CAM++
2.59302e-07	Nonsevere	LesionHomologue	GRAD-CAM++
2.66222e-07	Nonsevere	LesionHomologue	GRAD-CAM++
2.50976e-07	Nonsevere	LesionHomologue	GRAD-CAM++
2.80828e-07	Nonsevere	LesionHomologue	GRAD-CAM++
3.01277e-07	Nonsevere	LesionHomologue	GRAD-CAM++
2.30711e-07	Nonsevere	LesionHomologue	GRAD-CAM++
1.99116e-07	Nonsevere	LesionHomologue	GRAD-CAM++
2.07849e-07	Nonsevere	LesionHomologue	GRAD-CAM++
2.70971e-07	Nonsevere	LesionHomologue	GRAD-CAM++
1.57934e-07	Nonsevere	LesionHomologue	GRAD-CAM++
1.79694e-07	Nonsevere	LesionHomologue	GRAD-CAM++
2.64951e-07	Nonsevere	LesionHomologue	GRAD-CAM++
3.26727e-07	Nonsevere	LesionHomologue	GRAD-CAM++
2.38795e-07	Nonsevere	LesionHomologue	GRAD-CAM++
1.93247e-07	Nonsevere	LesionHomologue	GRAD-CAM++
3.26768e-07	Nonsevere	LesionHomologue	GRAD-CAM++
2.16814e-07	Nonsevere	LesionHomologue	GRAD-CAM++
2.87569e-07	Nonsevere	LesionHomologue	GRAD-CAM++
2.20586e-07	Nonsevere	LesionHomologue	GRAD-CAM++
2.17902e-07	Nonsevere	LesionHomologue	GRAD-CAM++
3.61714e-07	Severe	LesionHomologue	GRAD-CAM++
3.41643e-07	Severe	LesionHomologue	GRAD-CAM++
3.27715e-07	Severe	LesionHomologue	GRAD-CAM++
3.77631e-07	Severe	LesionHomologue	GRAD-CAM++
3.35508e-07	Severe	LesionHomologue	GRAD-CAM++
2.75623e-07	Severe	LesionHomologue	GRAD-CAM++
4.15786e-07	Severe	LesionHomologue	GRAD-CAM++
3.7048e-07	Severe	LesionHomologue	GRAD-CAM++
4.85217e-07	Severe	LesionHomologue	GRAD-CAM++
3.12039e-07	Severe	LesionHomologue	GRAD-CAM++
2.93292e-07	Severe	LesionHomologue	GRAD-CAM++
4.72115e-07	Severe	LesionHomologue	GRAD-CAM++
3.69261e-07	Severe	LesionHomologue	GRAD-CAM++
4.47536e-07	Severe	LesionHomologue	GRAD-CAM++
3.91981e-07	Severe	LesionHomologue	GRAD-CAM++
1.56638e-07	Severe	LesionHomologue	GRAD-CAM++
3.44075e-07	Severe	LesionHomologue	GRAD-CAM++
3.51049e-07	Severe	LesionHomologue	GRAD-CAM++
3.00308e-07	Severe	LesionHomologue	GRAD-CAM++
2.86751e-07	Severe	LesionHomologue	GRAD-CAM++
3.5456e-07	Severe	LesionHomologue	GRAD-CAM++
2.12568e-07	Severe	LesionHomologue	GRAD-CAM++
4.33589e-07	Severe	LesionHomologue	GRAD-CAM++
4.31856e-07	Severe	LesionHomologue	GRAD-CAM++
3.3807e-07	Severe	LesionHomologue	GRAD-CAM++
3.07243e-07	Severe	LesionHomologue	GRAD-CAM++
2.75039e-07	Severe	LesionHomologue	GRAD-CAM++
3.48161e-07	Severe	LesionHomologue	GRAD-CAM++
3.62392e-07	Severe	LesionHomologue	GRAD-CAM++
2.76876e-07	Severe	LesionHomologue	GRAD-CAM++
2.80026e-07	Severe	LesionHomologue	GRAD-CAM++
3.26503e-07	Severe	LesionHomologue	GRAD-CAM++
4.05394e-07	Severe	LesionHomologue	GRAD-CAM++
4.81183e-07	Severe	LesionHomologue	GRAD-CAM++
4.02092e-07	Severe	LesionHomologue	GRAD-CAM++
3.24828e-07	Severe	LesionHomologue	GRAD-CAM++
3.82355e-07	Severe	LesionHomologue	GRAD-CAM++
5.02325e-07	Severe	LesionHomologue	GRAD-CAM++
3.03004e-07	Severe	LesionHomologue	GRAD-CAM++
4.76425e-07	Severe	LesionHomologue	GRAD-CAM++
3.64832e-07	Severe	LesionHomologue	GRAD-CAM++
3.638e-07	Severe	LesionHomologue	GRAD-CAM++
3.03664e-07	Severe	LesionHomologue	GRAD-CAM++
3.57336e-07	Severe	LesionHomologue	GRAD-CAM++
3.08725e-07	Severe	LesionHomologue	GRAD-CAM++
2.91831e-07	Severe	LesionHomologue	GRAD-CAM++
2.97976e-07	Severe	LesionHomologue	GRAD-CAM++
4.86507e-07	Severe	LesionHomologue	GRAD-CAM++
4.38568e-07	Severe	LesionHomologue	GRAD-CAM++
3.72024e-07	Severe	LesionHomologue	GRAD-CAM++
3.37586e-07	Severe	LesionHomologue	GRAD-CAM++
2.72475e-07	Severe	LesionHomologue	GRAD-CAM++
3.5518e-07	Severe	LesionHomologue	GRAD-CAM++
2.9656e-07	Severe	LesionHomologue	GRAD-CAM++
3.56349e-07	Severe	LesionHomologue	GRAD-CAM++
3.4484e-07	Severe	LesionHomologue	GRAD-CAM++
3.87068e-07	Severe	LesionHomologue	GRAD-CAM++
2.86056e-07	Severe	LesionHomologue	GRAD-CAM++
4.3218e-07	Severe	LesionHomologue	GRAD-CAM++
2.83037e-07	Severe	LesionHomologue	GRAD-CAM++
3.60734e-07	Severe	LesionHomologue	GRAD-CAM++
3.79391e-07	Severe	LesionHomologue	GRAD-CAM++
3.49547e-07	Severe	LesionHomologue	GRAD-CAM++
3.26039e-07	Severe	LesionHomologue	GRAD-CAM++
5.11754e-07	Severe	LesionHomologue	GRAD-CAM++
2.7801e-07	Severe	LesionHomologue	GRAD-CAM++
2.80262e-07	Severe	LesionHomologue	GRAD-CAM++
3.56795e-07	Severe	LesionHomologue	GRAD-CAM++
3.40671e-07	Severe	LesionHomologue	GRAD-CAM++
2.4593e-07	Nonsevere	Extralesional	GRAD-CAM++
3.02386e-07	Nonsevere	Extralesional	GRAD-CAM++
2.93582e-07	Nonsevere	Extralesional	GRAD-CAM++
3.1214e-07	Nonsevere	Extralesional	GRAD-CAM++
2.93629e-07	Nonsevere	Extralesional	GRAD-CAM++
3.03248e-07	Nonsevere	Extralesional	GRAD-CAM++
2.5222e-07	Nonsevere	Extralesional	GRAD-CAM++
3.51422e-07	Nonsevere	Extralesional	GRAD-CAM++
2.85083e-07	Nonsevere	Extralesional	GRAD-CAM++
3.70217e-07	Nonsevere	Extralesional	GRAD-CAM++
2.95122e-07	Nonsevere	Extralesional	GRAD-CAM++
3.44358e-07	Nonsevere	Extralesional	GRAD-CAM++
2.13772e-07	Nonsevere	Extralesional	GRAD-CAM++
3.09745e-07	Nonsevere	Extralesional	GRAD-CAM++
1.97506e-07	Nonsevere	Extralesional	GRAD-CAM++
2.79858e-07	Nonsevere	Extralesional	GRAD-CAM++
2.47248e-07	Nonsevere	Extralesional	GRAD-CAM++
3.55601e-07	Nonsevere	Extralesional	GRAD-CAM++
2.94185e-07	Nonsevere	Extralesional	GRAD-CAM++
3.28397e-07	Nonsevere	Extralesional	GRAD-CAM++
2.61716e-07	Nonsevere	Extralesional	GRAD-CAM++
3.10751e-07	Nonsevere	Extralesional	GRAD-CAM++
2.94892e-07	Nonsevere	Extralesional	GRAD-CAM++
2.2635e-07	Nonsevere	Extralesional	GRAD-CAM++
2.52057e-07	Nonsevere	Extralesional	GRAD-CAM++
2.78582e-07	Nonsevere	Extralesional	GRAD-CAM++
2.43458e-07	Nonsevere	Extralesional	GRAD-CAM++
2.85012e-07	Nonsevere	Extralesional	GRAD-CAM++
2.7447e-07	Nonsevere	Extralesional	GRAD-CAM++
3.03545e-07	Nonsevere	Extralesional	GRAD-CAM++
3.09292e-07	Nonsevere	Extralesional	GRAD-CAM++
3.17586e-07	Nonsevere	Extralesional	GRAD-CAM++
3.82592e-07	Nonsevere	Extralesional	GRAD-CAM++
2.87447e-07	Nonsevere	Extralesional	GRAD-CAM++
3.09629e-07	Nonsevere	Extralesional	GRAD-CAM++
3.57499e-07	Nonsevere	Extralesional	GRAD-CAM++
2.27298e-07	Nonsevere	Extralesional	GRAD-CAM++
3.06756e-07	Nonsevere	Extralesional	GRAD-CAM++
3.46049e-07	Nonsevere	Extralesional	GRAD-CAM++
3.17297e-07	Nonsevere	Extralesional	GRAD-CAM++
2.5542e-07	Nonsevere	Extralesional	GRAD-CAM++
2.88768e-07	Nonsevere	Extralesional	GRAD-CAM++
3.24248e-07	Nonsevere	Extralesional	GRAD-CAM++
3.00712e-07	Nonsevere	Extralesional	GRAD-CAM++
2.50423e-07	Nonsevere	Extralesional	GRAD-CAM++
3.16769e-07	Nonsevere	Extralesional	GRAD-CAM++
2.79554e-07	Nonsevere	Extralesional	GRAD-CAM++
2.94831e-07	Nonsevere	Extralesional	GRAD-CAM++
3.5629e-07	Nonsevere	Extralesional	GRAD-CAM++
2.85846e-07	Nonsevere	Extralesional	GRAD-CAM++
2.98718e-07	Nonsevere	Extralesional	GRAD-CAM++
2.56e-07	Nonsevere	Extralesional	GRAD-CAM++
3.20882e-07	Nonsevere	Extralesional	GRAD-CAM++
3.01786e-07	Nonsevere	Extralesional	GRAD-CAM++
2.48601e-07	Nonsevere	Extralesional	GRAD-CAM++
3.56868e-07	Nonsevere	Extralesional	GRAD-CAM++
3.01803e-07	Nonsevere	Extralesional	GRAD-CAM++
3.35584e-07	Nonsevere	Extralesional	GRAD-CAM++
3.56588e-07	Nonsevere	Extralesional	GRAD-CAM++
2.52333e-07	Nonsevere	Extralesional	GRAD-CAM++
3.42449e-07	Nonsevere	Extralesional	GRAD-CAM++
3.21883e-07	Nonsevere	Extralesional	GRAD-CAM++
3.36487e-07	Nonsevere	Extralesional	GRAD-CAM++
3.17357e-07	Nonsevere	Extralesional	GRAD-CAM++
3.10816e-07	Nonsevere	Extralesional	GRAD-CAM++
2.3327e-07	Nonsevere	Extralesional	GRAD-CAM++
2.31044e-07	Nonsevere	Extralesional	GRAD-CAM++
2.92382e-07	Nonsevere	Extralesional	GRAD-CAM++
2.12614e-07	Nonsevere	Extralesional	GRAD-CAM++
2.14164e-07	Nonsevere	Extralesional	GRAD-CAM++
2.54892e-07	Nonsevere	Extralesional	GRAD-CAM++
2.9562e-07	Nonsevere	Extralesional	GRAD-CAM++
2.39248e-07	Nonsevere	Extralesional	GRAD-CAM++
2.8999e-07	Nonsevere	Extralesional	GRAD-CAM++
3.24593e-07	Nonsevere	Extralesional	GRAD-CAM++
2.52964e-07	Nonsevere	Extralesional	GRAD-CAM++
2.44666e-07	Nonsevere	Extralesional	GRAD-CAM++
2.85322e-07	Nonsevere	Extralesional	GRAD-CAM++
3.01062e-07	Nonsevere	Extralesional	GRAD-CAM++
2.36603e-07	Nonsevere	Extralesional	GRAD-CAM++
2.84275e-07	Nonsevere	Extralesional	GRAD-CAM++
2.4302e-07	Nonsevere	Extralesional	GRAD-CAM++
3.09409e-07	Nonsevere	Extralesional	GRAD-CAM++
3.2923e-07	Nonsevere	Extralesional	GRAD-CAM++
3.1558e-07	Nonsevere	Extralesional	GRAD-CAM++
3.29398e-07	Nonsevere	Extralesional	GRAD-CAM++
3.51579e-07	Nonsevere	Extralesional	GRAD-CAM++
2.53795e-07	Nonsevere	Extralesional	GRAD-CAM++
2.57947e-07	Nonsevere	Extralesional	GRAD-CAM++
3.17602e-07	Nonsevere	Extralesional	GRAD-CAM++
3.36551e-07	Nonsevere	Extralesional	GRAD-CAM++
2.96272e-07	Nonsevere	Extralesional	GRAD-CAM++
2.64365e-07	Nonsevere	Extralesional	GRAD-CAM++
3.33775e-07	Nonsevere	Extralesional	GRAD-CAM++
3.02395e-07	Nonsevere	Extralesional	GRAD-CAM++
3.39646e-07	Nonsevere	Extralesional	GRAD-CAM++
2.30213e-07	Nonsevere	Extralesional	GRAD-CAM++
3.04179e-07	Nonsevere	Extralesional	GRAD-CAM++
3.05111e-07	Nonsevere	Extralesional	GRAD-CAM++
2.28101e-07	Nonsevere	Extralesional	GRAD-CAM++
3.55696e-07	Nonsevere	Extralesional	GRAD-CAM++
2.6211e-07	Nonsevere	Extralesional	GRAD-CAM++
3.57465e-07	Nonsevere	Extralesional	GRAD-CAM++
3.5443e-07	Nonsevere	Extralesional	GRAD-CAM++
2.33321e-07	Severe	Extralesional	GRAD-CAM++
2.21438e-07	Severe	Extralesional	GRAD-CAM++
2.16351e-07	Severe	Extralesional	GRAD-CAM++
1.87891e-07	Severe	Extralesional	GRAD-CAM++
2.41615e-07	Severe	Extralesional	GRAD-CAM++
2.60476e-07	Severe	Extralesional	GRAD-CAM++
1.83961e-07	Severe	Extralesional	GRAD-CAM++
1.97428e-07	Severe	Extralesional	GRAD-CAM++
2.07568e-07	Severe	Extralesional	GRAD-CAM++
2.68244e-07	Severe	Extralesional	GRAD-CAM++
2.42724e-07	Severe	Extralesional	GRAD-CAM++
2.19115e-07	Severe	Extralesional	GRAD-CAM++
1.74171e-07	Severe	Extralesional	GRAD-CAM++
1.82195e-07	Severe	Extralesional	GRAD-CAM++
1.79144e-07	Severe	Extralesional	GRAD-CAM++
2.72555e-07	Severe	Extralesional	GRAD-CAM++
2.13368e-07	Severe	Extralesional	GRAD-CAM++
1.70543e-07	Severe	Extralesional	GRAD-CAM++
2.46538e-07	Severe	Extralesional	GRAD-CAM++
2.20014e-07	Severe	Extralesional	GRAD-CAM++
2.05185e-07	Severe	Extralesional	GRAD-CAM++
2.62476e-07	Severe	Extralesional	GRAD-CAM++
2.01525e-07	Severe	Extralesional	GRAD-CAM++
1.32272e-07	Severe	Extralesional	GRAD-CAM++
2.34189e-07	Severe	Extralesional	GRAD-CAM++
2.4866e-07	Severe	Extralesional	GRAD-CAM++
2.35011e-07	Severe	Extralesional	GRAD-CAM++
1.56906e-07	Severe	Extralesional	GRAD-CAM++
2.26708e-07	Severe	Extralesional	GRAD-CAM++
2.41864e-07	Severe	Extralesional	GRAD-CAM++
2.48866e-07	Severe	Extralesional	GRAD-CAM++
2.05746e-07	Severe	Extralesional	GRAD-CAM++
2.17456e-07	Severe	Extralesional	GRAD-CAM++
2.00158e-07	Severe	Extralesional	GRAD-CAM++
2.01426e-07	Severe	Extralesional	GRAD-CAM++
2.46186e-07	Severe	Extralesional	GRAD-CAM++
2.13027e-07	Severe	Extralesional	GRAD-CAM++
1.81489e-07	Severe	Extralesional	GRAD-CAM++
1.97371e-07	Severe	Extralesional	GRAD-CAM++
2.07293e-07	Severe	Extralesional	GRAD-CAM++
2.14044e-07	Severe	Extralesional	GRAD-CAM++
2.09662e-07	Severe	Extralesional	GRAD-CAM++
2.45779e-07	Severe	Extralesional	GRAD-CAM++
2.52211e-07	Severe	Extralesional	GRAD-CAM++
2.2275e-07	Severe	Extralesional	GRAD-CAM++
2.50819e-07	Severe	Extralesional	GRAD-CAM++
2.50046e-07	Severe	Extralesional	GRAD-CAM++
1.71079e-07	Severe	Extralesional	GRAD-CAM++
2.04968e-07	Severe	Extralesional	GRAD-CAM++
1.76175e-07	Severe	Extralesional	GRAD-CAM++
2.16759e-07	Severe	Extralesional	GRAD-CAM++
2.1844e-07	Severe	Extralesional	GRAD-CAM++
2.10033e-07	Severe	Extralesional	GRAD-CAM++
2.40108e-07	Severe	Extralesional	GRAD-CAM++
2.33824e-07	Severe	Extralesional	GRAD-CAM++
2.4045e-07	Severe	Extralesional	GRAD-CAM++
1.84381e-07	Severe	Extralesional	GRAD-CAM++
2.31376e-07	Severe	Extralesional	GRAD-CAM++
2.11902e-07	Severe	Extralesional	GRAD-CAM++
2.42871e-07	Severe	Extralesional	GRAD-CAM++
1.89042e-07	Severe	Extralesional	GRAD-CAM++
1.77464e-07	Severe	Extralesional	GRAD-CAM++
1.9119e-07	Severe	Extralesional	GRAD-CAM++
2.46039e-07	Severe	Extralesional	GRAD-CAM++
1.85655e-07	Severe	Extralesional	GRAD-CAM++
2.3393e-07	Severe	Extralesional	GRAD-CAM++
2.56797e-07	Severe	Extralesional	GRAD-CAM++
1.67748e-07	Severe	Extralesional	GRAD-CAM++
2.5951e-07	Severe	Extralesional	GRAD-CAM++
2.55436e-07	Nonsevere	Perilesional	GRAD-CAM++
2.38096e-07	Nonsevere	Perilesional	GRAD-CAM++
2.8977e-07	Nonsevere	Perilesional	GRAD-CAM++
3.26842e-07	Nonsevere	Perilesional	GRAD-CAM++
2.76901e-07	Nonsevere	Perilesional	GRAD-CAM++
4.37046e-07	Nonsevere	Perilesional	GRAD-CAM++
2.74733e-07	Nonsevere	Perilesional	GRAD-CAM++
4.53271e-07	Nonsevere	Perilesional	GRAD-CAM++
2.08978e-07	Nonsevere	Perilesional	GRAD-CAM++
2.93627e-07	Nonsevere	Perilesional	GRAD-CAM++
2.38775e-07	Nonsevere	Perilesional	GRAD-CAM++
4.78632e-07	Nonsevere	Perilesional	GRAD-CAM++
2.69014e-07	Nonsevere	Perilesional	GRAD-CAM++
3.82718e-07	Nonsevere	Perilesional	GRAD-CAM++
2.92707e-07	Nonsevere	Perilesional	GRAD-CAM++
3.10557e-07	Nonsevere	Perilesional	GRAD-CAM++
3.61489e-07	Nonsevere	Perilesional	GRAD-CAM++
3.67129e-07	Nonsevere	Perilesional	GRAD-CAM++
2.25254e-07	Nonsevere	Perilesional	GRAD-CAM++
3.25973e-07	Nonsevere	Perilesional	GRAD-CAM++
2.46196e-07	Nonsevere	Perilesional	GRAD-CAM++
2.63771e-07	Nonsevere	Perilesional	GRAD-CAM++
2.79463e-07	Nonsevere	Perilesional	GRAD-CAM++
2.05776e-07	Nonsevere	Perilesional	GRAD-CAM++
2.6806e-07	Nonsevere	Perilesional	GRAD-CAM++
2.4181e-07	Nonsevere	Perilesional	GRAD-CAM++
3.17078e-07	Nonsevere	Perilesional	GRAD-CAM++
3.05507e-07	Nonsevere	Perilesional	GRAD-CAM++
1.59197e-07	Nonsevere	Perilesional	GRAD-CAM++
3.42314e-07	Nonsevere	Perilesional	GRAD-CAM++
3.67316e-07	Nonsevere	Perilesional	GRAD-CAM++
2.94305e-07	Nonsevere	Perilesional	GRAD-CAM++
3.00279e-07	Nonsevere	Perilesional	GRAD-CAM++
3.38841e-07	Nonsevere	Perilesional	GRAD-CAM++
3.66161e-07	Nonsevere	Perilesional	GRAD-CAM++
2.94406e-07	Nonsevere	Perilesional	GRAD-CAM++
2.76501e-07	Nonsevere	Perilesional	GRAD-CAM++
4.08421e-07	Nonsevere	Perilesional	GRAD-CAM++
1.50471e-07	Nonsevere	Perilesional	GRAD-CAM++
3.20416e-07	Nonsevere	Perilesional	GRAD-CAM++
2.7317e-07	Nonsevere	Perilesional	GRAD-CAM++
2.98061e-07	Nonsevere	Perilesional	GRAD-CAM++
3.44823e-07	Nonsevere	Perilesional	GRAD-CAM++
2.07143e-07	Nonsevere	Perilesional	GRAD-CAM++
2.31367e-07	Nonsevere	Perilesional	GRAD-CAM++
3.50513e-07	Nonsevere	Perilesional	GRAD-CAM++
3.8637e-07	Nonsevere	Perilesional	GRAD-CAM++
3.61444e-07	Nonsevere	Perilesional	GRAD-CAM++
3.03016e-07	Nonsevere	Perilesional	GRAD-CAM++
3.74007e-07	Nonsevere	Perilesional	GRAD-CAM++
2.79694e-07	Nonsevere	Perilesional	GRAD-CAM++
4.00058e-07	Nonsevere	Perilesional	GRAD-CAM++
1.9839e-07	Nonsevere	Perilesional	GRAD-CAM++
3.22824e-07	Nonsevere	Perilesional	GRAD-CAM++
2.25619e-07	Nonsevere	Perilesional	GRAD-CAM++
2.90568e-07	Nonsevere	Perilesional	GRAD-CAM++
3.2258e-07	Nonsevere	Perilesional	GRAD-CAM++
2.58196e-07	Nonsevere	Perilesional	GRAD-CAM++
4.9937e-07	Nonsevere	Perilesional	GRAD-CAM++
1.89145e-07	Nonsevere	Perilesional	GRAD-CAM++
2.83452e-07	Nonsevere	Perilesional	GRAD-CAM++
4.2804e-07	Nonsevere	Perilesional	GRAD-CAM++
4.05389e-07	Nonsevere	Perilesional	GRAD-CAM++
2.41295e-07	Nonsevere	Perilesional	GRAD-CAM++
2.41129e-07	Nonsevere	Perilesional	GRAD-CAM++
2.9424e-07	Nonsevere	Perilesional	GRAD-CAM++
2.92139e-07	Nonsevere	Perilesional	GRAD-CAM++
2.52224e-07	Nonsevere	Perilesional	GRAD-CAM++
3.16997e-07	Nonsevere	Perilesional	GRAD-CAM++
3.63439e-07	Nonsevere	Perilesional	GRAD-CAM++
2.29827e-07	Nonsevere	Perilesional	GRAD-CAM++
2.98025e-07	Nonsevere	Perilesional	GRAD-CAM++
3.68395e-07	Nonsevere	Perilesional	GRAD-CAM++
2.34304e-07	Nonsevere	Perilesional	GRAD-CAM++
2.57532e-07	Nonsevere	Perilesional	GRAD-CAM++
3.25036e-07	Nonsevere	Perilesional	GRAD-CAM++
1.83814e-07	Nonsevere	Perilesional	GRAD-CAM++
3.37433e-07	Nonsevere	Perilesional	GRAD-CAM++
2.99554e-07	Nonsevere	Perilesional	GRAD-CAM++
2.54283e-07	Nonsevere	Perilesional	GRAD-CAM++
3.88414e-07	Nonsevere	Perilesional	GRAD-CAM++
4.46953e-07	Nonsevere	Perilesional	GRAD-CAM++
3.33698e-07	Nonsevere	Perilesional	GRAD-CAM++
3.01914e-07	Nonsevere	Perilesional	GRAD-CAM++
3.64073e-07	Nonsevere	Perilesional	GRAD-CAM++
3.14227e-07	Nonsevere	Perilesional	GRAD-CAM++
2.59531e-07	Nonsevere	Perilesional	GRAD-CAM++
3.47385e-07	Nonsevere	Perilesional	GRAD-CAM++
3.53964e-07	Nonsevere	Perilesional	GRAD-CAM++
2.60758e-07	Nonsevere	Perilesional	GRAD-CAM++
2.32451e-07	Nonsevere	Perilesional	GRAD-CAM++
2.7022e-07	Nonsevere	Perilesional	GRAD-CAM++
2.34687e-07	Nonsevere	Perilesional	GRAD-CAM++
4.19528e-07	Nonsevere	Perilesional	GRAD-CAM++
2.45117e-07	Nonsevere	Perilesional	GRAD-CAM++
2.3121e-07	Nonsevere	Perilesional	GRAD-CAM++
3.89222e-07	Nonsevere	Perilesional	GRAD-CAM++
2.347e-07	Nonsevere	Perilesional	GRAD-CAM++
3.27161e-07	Nonsevere	Perilesional	GRAD-CAM++
3.14428e-07	Nonsevere	Perilesional	GRAD-CAM++
3.22104e-07	Nonsevere	Perilesional	GRAD-CAM++
3.61773e-07	Nonsevere	Perilesional	GRAD-CAM++
1.69957e-07	Severe	Perilesional	GRAD-CAM++
2.74809e-07	Severe	Perilesional	GRAD-CAM++
1.8222e-07	Severe	Perilesional	GRAD-CAM++
1.53074e-07	Severe	Perilesional	GRAD-CAM++
2.22155e-07	Severe	Perilesional	GRAD-CAM++
2.34249e-07	Severe	Perilesional	GRAD-CAM++
1.4197e-07	Severe	Perilesional	GRAD-CAM++
2.73315e-07	Severe	Perilesional	GRAD-CAM++
1.75872e-07	Severe	Perilesional	GRAD-CAM++
2.2162e-07	Severe	Perilesional	GRAD-CAM++
2.3314e-07	Severe	Perilesional	GRAD-CAM++
1.88445e-07	Severe	Perilesional	GRAD-CAM++
2.92088e-07	Severe	Perilesional	GRAD-CAM++
1.56917e-07	Severe	Perilesional	GRAD-CAM++
1.66267e-07	Severe	Perilesional	GRAD-CAM++
1.99377e-07	Severe	Perilesional	GRAD-CAM++
1.67239e-07	Severe	Perilesional	GRAD-CAM++
1.76309e-07	Severe	Perilesional	GRAD-CAM++
2.3422e-07	Severe	Perilesional	GRAD-CAM++
2.06518e-07	Severe	Perilesional	GRAD-CAM++
2.03044e-07	Severe	Perilesional	GRAD-CAM++
1.99732e-07	Severe	Perilesional	GRAD-CAM++
1.50567e-07	Severe	Perilesional	GRAD-CAM++
2.72545e-07	Severe	Perilesional	GRAD-CAM++
1.50796e-07	Severe	Perilesional	GRAD-CAM++
2.65323e-07	Severe	Perilesional	GRAD-CAM++
1.94454e-07	Severe	Perilesional	GRAD-CAM++
2.63416e-07	Severe	Perilesional	GRAD-CAM++
2.81192e-07	Severe	Perilesional	GRAD-CAM++
2.32964e-07	Severe	Perilesional	GRAD-CAM++
2.34145e-07	Severe	Perilesional	GRAD-CAM++
2.10422e-07	Severe	Perilesional	GRAD-CAM++
1.60804e-07	Severe	Perilesional	GRAD-CAM++
1.52287e-07	Severe	Perilesional	GRAD-CAM++
2.65201e-07	Severe	Perilesional	GRAD-CAM++
2.62731e-07	Severe	Perilesional	GRAD-CAM++
2.41092e-07	Severe	Perilesional	GRAD-CAM++
1.56872e-07	Severe	Perilesional	GRAD-CAM++
2.24773e-07	Severe	Perilesional	GRAD-CAM++
1.35492e-07	Severe	Perilesional	GRAD-CAM++
2.5926e-07	Severe	Perilesional	GRAD-CAM++
3.05831e-07	Severe	Perilesional	GRAD-CAM++
2.61266e-07	Severe	Perilesional	GRAD-CAM++
2.25604e-07	Severe	Perilesional	GRAD-CAM++
2.06588e-07	Severe	Perilesional	GRAD-CAM++
2.64613e-07	Severe	Perilesional	GRAD-CAM++
2.54552e-07	Severe	Perilesional	GRAD-CAM++
1.8233e-07	Severe	Perilesional	GRAD-CAM++
1.8673e-07	Severe	Perilesional	GRAD-CAM++
1.65295e-07	Severe	Perilesional	GRAD-CAM++
2.87609e-07	Severe	Perilesional	GRAD-CAM++
2.53487e-07	Severe	Perilesional	GRAD-CAM++
1.90432e-07	Severe	Perilesional	GRAD-CAM++
2.08349e-07	Severe	Perilesional	GRAD-CAM++
1.86311e-07	Severe	Perilesional	GRAD-CAM++
2.7701e-07	Severe	Perilesional	GRAD-CAM++
1.52989e-07	Severe	Perilesional	GRAD-CAM++
2.04162e-07	Severe	Perilesional	GRAD-CAM++
2.16293e-07	Severe	Perilesional	GRAD-CAM++
2.56846e-07	Severe	Perilesional	GRAD-CAM++
1.83612e-07	Severe	Perilesional	GRAD-CAM++
1.65669e-07	Severe	Perilesional	GRAD-CAM++
2.53572e-07	Severe	Perilesional	GRAD-CAM++
2.73806e-07	Severe	Perilesional	GRAD-CAM++
1.34961e-07	Severe	Perilesional	GRAD-CAM++
2.32207e-07	Severe	Perilesional	GRAD-CAM++
2.18933e-07	Severe	Perilesional	GRAD-CAM++
2.4584e-07	Severe	Perilesional	GRAD-CAM++
2.41244e-07	Severe	Perilesional	GRAD-CAM++
2.53728e-07	Nonsevere	Lesion	GRAD-CAM++
2.45869e-07	Nonsevere	Lesion	GRAD-CAM++
2.97242e-07	Nonsevere	Lesion	GRAD-CAM++
3.44179e-07	Nonsevere	Lesion	GRAD-CAM++
2.85403e-07	Nonsevere	Lesion	GRAD-CAM++
4.47545e-07	Nonsevere	Lesion	GRAD-CAM++
2.76091e-07	Nonsevere	Lesion	GRAD-CAM++
4.59307e-07	Nonsevere	Lesion	GRAD-CAM++
1.90226e-07	Nonsevere	Lesion	GRAD-CAM++
2.75601e-07	Nonsevere	Lesion	GRAD-CAM++
2.40072e-07	Nonsevere	Lesion	GRAD-CAM++
5.17913e-07	Nonsevere	Lesion	GRAD-CAM++
3.07278e-07	Nonsevere	Lesion	GRAD-CAM++
3.98727e-07	Nonsevere	Lesion	GRAD-CAM++
3.02378e-07	Nonsevere	Lesion	GRAD-CAM++
3.26541e-07	Nonsevere	Lesion	GRAD-CAM++
3.78633e-07	Nonsevere	Lesion	GRAD-CAM++
3.7544e-07	Nonsevere	Lesion	GRAD-CAM++
2.24079e-07	Nonsevere	Lesion	GRAD-CAM++
3.35992e-07	Nonsevere	Lesion	GRAD-CAM++
2.36083e-07	Nonsevere	Lesion	GRAD-CAM++
2.45327e-07	Nonsevere	Lesion	GRAD-CAM++
2.79465e-07	Nonsevere	Lesion	GRAD-CAM++
2.14518e-07	Nonsevere	Lesion	GRAD-CAM++
2.73177e-07	Nonsevere	Lesion	GRAD-CAM++
1.95053e-07	Nonsevere	Lesion	GRAD-CAM++
3.26332e-07	Nonsevere	Lesion	GRAD-CAM++
2.97868e-07	Nonsevere	Lesion	GRAD-CAM++
1.49812e-07	Nonsevere	Lesion	GRAD-CAM++
3.71841e-07	Nonsevere	Lesion	GRAD-CAM++
3.90715e-07	Nonsevere	Lesion	GRAD-CAM++
2.95781e-07	Nonsevere	Lesion	GRAD-CAM++
2.80765e-07	Nonsevere	Lesion	GRAD-CAM++
3.5896e-07	Nonsevere	Lesion	GRAD-CAM++
3.91925e-07	Nonsevere	Lesion	GRAD-CAM++
2.96919e-07	Nonsevere	Lesion	GRAD-CAM++
2.95605e-07	Nonsevere	Lesion	GRAD-CAM++
4.30984e-07	Nonsevere	Lesion	GRAD-CAM++
1.30679e-07	Nonsevere	Lesion	GRAD-CAM++
3.21131e-07	Nonsevere	Lesion	GRAD-CAM++
2.75986e-07	Nonsevere	Lesion	GRAD-CAM++
3.10423e-07	Nonsevere	Lesion	GRAD-CAM++
3.51995e-07	Nonsevere	Lesion	GRAD-CAM++
2.097e-07	Nonsevere	Lesion	GRAD-CAM++
2.23756e-07	Nonsevere	Lesion	GRAD-CAM++
3.49589e-07	Nonsevere	Lesion	GRAD-CAM++
4.21611e-07	Nonsevere	Lesion	GRAD-CAM++
3.6181e-07	Nonsevere	Lesion	GRAD-CAM++
3.01619e-07	Nonsevere	Lesion	GRAD-CAM++
3.87799e-07	Nonsevere	Lesion	GRAD-CAM++
2.80463e-07	Nonsevere	Lesion	GRAD-CAM++
4.06592e-07	Nonsevere	Lesion	GRAD-CAM++
1.81767e-07	Nonsevere	Lesion	GRAD-CAM++
3.21954e-07	Nonsevere	Lesion	GRAD-CAM++
2.24374e-07	Nonsevere	Lesion	GRAD-CAM++
3.03338e-07	Nonsevere	Lesion	GRAD-CAM++
3.20734e-07	Nonsevere	Lesion	GRAD-CAM++
2.55439e-07	Nonsevere	Lesion	GRAD-CAM++
5.17089e-07	Nonsevere	Lesion	GRAD-CAM++
1.7387e-07	Nonsevere	Lesion	GRAD-CAM++
2.78898e-07	Nonsevere	Lesion	GRAD-CAM++
4.66566e-07	Nonsevere	Lesion	GRAD-CAM++
4.06226e-07	Nonsevere	Lesion	GRAD-CAM++
2.47913e-07	Nonsevere	Lesion	GRAD-CAM++
2.31525e-07	Nonsevere	Lesion	GRAD-CAM++
2.93897e-07	Nonsevere	Lesion	GRAD-CAM++
3.13977e-07	Nonsevere	Lesion	GRAD-CAM++
2.66554e-07	Nonsevere	Lesion	GRAD-CAM++
3.0515e-07	Nonsevere	Lesion	GRAD-CAM++
3.87435e-07	Nonsevere	Lesion	GRAD-CAM++
2.25998e-07	Nonsevere	Lesion	GRAD-CAM++
2.98484e-07	Nonsevere	Lesion	GRAD-CAM++
3.83357e-07	Nonsevere	Lesion	GRAD-CAM++
2.45483e-07	Nonsevere	Lesion	GRAD-CAM++
2.59384e-07	Nonsevere	Lesion	GRAD-CAM++
3.28409e-07	Nonsevere	Lesion	GRAD-CAM++
1.81817e-07	Nonsevere	Lesion	GRAD-CAM++
3.65356e-07	Nonsevere	Lesion	GRAD-CAM++
2.99931e-07	Nonsevere	Lesion	GRAD-CAM++
2.59065e-07	Nonsevere	Lesion	GRAD-CAM++
4.07508e-07	Nonsevere	Lesion	GRAD-CAM++
4.77854e-07	Nonsevere	Lesion	GRAD-CAM++
3.50069e-07	Nonsevere	Lesion	GRAD-CAM++
3.02551e-07	Nonsevere	Lesion	GRAD-CAM++
3.81958e-07	Nonsevere	Lesion	GRAD-CAM++
3.15456e-07	Nonsevere	Lesion	GRAD-CAM++
2.61503e-07	Nonsevere	Lesion	GRAD-CAM++
3.50795e-07	Nonsevere	Lesion	GRAD-CAM++
3.57007e-07	Nonsevere	Lesion	GRAD-CAM++
2.61793e-07	Nonsevere	Lesion	GRAD-CAM++
2.21917e-07	Nonsevere	Lesion	GRAD-CAM++
2.6537e-07	Nonsevere	Lesion	GRAD-CAM++
2.28537e-07	Nonsevere	Lesion	GRAD-CAM++
4.28237e-07	Nonsevere	Lesion	GRAD-CAM++
2.48087e-07	Nonsevere	Lesion	GRAD-CAM++
2.24308e-07	Nonsevere	Lesion	GRAD-CAM++
4.25034e-07	Nonsevere	Lesion	GRAD-CAM++
2.5028e-07	Nonsevere	Lesion	GRAD-CAM++
3.18721e-07	Nonsevere	Lesion	GRAD-CAM++
3.50331e-07	Nonsevere	Lesion	GRAD-CAM++
3.27597e-07	Nonsevere	Lesion	GRAD-CAM++
3.77956e-07	Nonsevere	Lesion	GRAD-CAM++
1.43533e-07	Severe	Lesion	GRAD-CAM++
2.74756e-07	Severe	Lesion	GRAD-CAM++
1.50037e-07	Severe	Lesion	GRAD-CAM++
1.51912e-07	Severe	Lesion	GRAD-CAM++
2.00899e-07	Severe	Lesion	GRAD-CAM++
1.83501e-07	Severe	Lesion	GRAD-CAM++
1.30847e-07	Severe	Lesion	GRAD-CAM++
3.00208e-07	Severe	Lesion	GRAD-CAM++
1.12308e-07	Severe	Lesion	GRAD-CAM++
1.91459e-07	Severe	Lesion	GRAD-CAM++
2.14876e-07	Severe	Lesion	GRAD-CAM++
1.25892e-07	Severe	Lesion	GRAD-CAM++
3.34262e-07	Severe	Lesion	GRAD-CAM++
1.40285e-07	Severe	Lesion	GRAD-CAM++
1.61072e-07	Severe	Lesion	GRAD-CAM++
1.87034e-07	Severe	Lesion	GRAD-CAM++
1.49439e-07	Severe	Lesion	GRAD-CAM++
1.74494e-07	Severe	Lesion	GRAD-CAM++
2.31643e-07	Severe	Lesion	GRAD-CAM++
1.9232e-07	Severe	Lesion	GRAD-CAM++
2.1047e-07	Severe	Lesion	GRAD-CAM++
1.80982e-07	Severe	Lesion	GRAD-CAM++
1.31641e-07	Severe	Lesion	GRAD-CAM++
3.30133e-07	Severe	Lesion	GRAD-CAM++
[truncated: 45 more rows]
