# Supplementary material for: Distinct brain morphometry patterns revealed by deep learning improve prediction of post-stroke aphasia severity
Source: Commun Med (Lond). 2024 Jun 12;4:115. doi: 10.1038/s43856-024-00541-8 (PMC11169346; doi:10.1038/s43856-024-00541-8)
Supplement: Supplementary file 14 — Supplementary Data Set 11 [file 43856_2024_541_MOESM14_ESM.xlsx]

## Sheet: Sheet1
Label	Cluster	Topic	Correlation coefficient	Corrected P-Value
Severe	1	137_regulation_emotion_reappraisal	0.336666	1.2584e-13
Severe	1	186_decision_making_choice	0.314747	8.976e-14
Severe	1	197_reward_striatum_anticipation	0.293075	8.195e-14
Severe	1	159_inhibition_response_inhibitory	0.283722	1.0956e-13
Severe	1	135_basal_ganglia_moral	0.277037	1.2705e-13
Severe	1	182_experience_subjective_ratings	0.268742	9.24e-14
Severe	1	42_negative_positive_vmpfc	0.258887	6.16e-14
Severe	1	112_context_empathy_contextual	0.256772	1.4377e-13
Severe	1	67_adolescents_adolescent_age	0.241329	4.334e-14
Severe	1	149_olfactory_taste_odor	0.236946	1.1671e-13
Severe	1	21_depression_disorder_depressed	0.228573	7.766e-14
Severe	1	196_personality_trait_scores	0.220613	8.261e-14
Severe	1	76_ocd_disorder_compulsive	0.218299	3.685e-14
Severe	1	66_emotional_negative_amygdala	0.216424	4.411e-14
Severe	1	1_treatment_therapy_baseline	0.213836	7.92e-14
Severe	1	3_task_switching_set	0.209584	6.391e-14
Severe	1	154_social_interactions_interaction	0.207354	1.1253e-13
Severe	1	130_risk_high_taking	0.200645	1.3068e-13
Severe	2	9_semantic_word_knowledge	0.345739	1.914e-14
Severe	2	162_words_word_lexical	0.310631	1.0714e-13
Severe	2	163_language_chinese_english	0.281663	1.0637e-13
Severe	2	95_verbs_verb_nouns	0.281028	2.244e-14
Severe	2	150_reading_phonological_readers	0.258338	1.1506e-13
Severe	2	187_speech_auditory_temporal	0.250882	8.91e-14
Severe	2	93_language_sentences_comprehension	0.238818	2.387e-14
Severe	2	55_music_musical_pitch	0.222202	5.181e-14
Severe	3	137_regulation_emotion_reappraisal	0.405491	1.2562e-13
Severe	3	186_decision_making_choice	0.345842	8.954e-14
Severe	3	159_inhibition_response_inhibitory	0.339686	1.0934e-13
Severe	3	197_reward_striatum_anticipation	0.308925	8.184e-14
Severe	3	67_adolescents_adolescent_age	0.292547	4.312e-14
Severe	3	21_depression_disorder_depressed	0.289	7.744e-14
Severe	3	112_context_empathy_contextual	0.285283	1.4355e-13
Severe	3	42_negative_positive_vmpfc	0.281856	6.138e-14
Severe	3	196_personality_trait_scores	0.267362	8.239e-14
Severe	3	182_experience_subjective_ratings	0.266731	9.229e-14
Severe	3	154_social_interactions_interaction	0.258942	1.1231e-13
Severe	3	149_olfactory_taste_odor	0.256389	1.1649e-13
Severe	3	66_emotional_negative_amygdala	0.254751	4.389e-14
Severe	3	1_treatment_therapy_baseline	0.252282	7.898e-14
Severe	3	130_risk_high_taking	0.25122	1.3046e-13
Severe	3	76_ocd_disorder_compulsive	0.249179	3.674e-14
Severe	3	135_basal_ganglia_moral	0.245207	1.2694e-13
Severe	3	56_placebo_mg_ht	0.238604	5.104e-14
Severe	3	52_control_cognitive_task	0.232202	5.379e-14
Severe	3	160_bias_biases_spd	0.225849	1.0835e-13
Severe	3	74_feedback_negative_performance	0.223159	3.784e-14
Severe	3	146_pain_painful_chronic	0.220737	1.1847e-13
Severe	3	199_users_cocaine_drug	0.211085	8.03e-14
Severe	4	150_reading_phonological_readers	0.282907	1.1484e-13
Severe	4	121_tool_tools_knowledge	0.279563	1.3717e-13
Severe	4	162_words_word_lexical	0.266484	1.0692e-13
Severe	4	108_visual_auditory_sensory	0.259749	1.4729e-13
Severe	4	97_adaptation_selective_stimulus	0.245212	2.101e-14
Severe	4	31_hearing_deaf_sign	0.241034	6.985e-14
Severe	4	9_semantic_word_knowledge	0.228164	1.892e-14
Severe	4	82_motion_mt_moving	0.214626	3.179e-14
Severe	4	117_object_objects_visual	0.212316	1.4036e-13
Severe	5	9_semantic_word_knowledge	0.207412	1.881e-14
Severe	6	149_olfactory_taste_odor	0.451041	1.1616e-13
Severe	6	66_emotional_negative_amygdala	0.444121	4.356e-14
Severe	6	21_depression_disorder_depressed	0.443182	7.711e-14
Severe	6	180_amygdala_threat_fear	0.387734	9.328e-14
Severe	6	54_food_weight_eating	0.380464	5.203e-14
Severe	6	13_fear_conditioning_extinction	0.380299	1.232e-13
Severe	6	105_mdd_depressive_depression	0.377942	1.4927e-13
Severe	6	42_negative_positive_vmpfc	0.371039	6.105e-14
Severe	6	62_matter_volume_grey	0.365689	4.62e-14
Severe	6	139_faces_emotional_facial	0.364014	1.2397e-13
Severe	6	1_treatment_therapy_baseline	0.356384	7.865e-14
Severe	6	29_matter_gray_volume	0.336626	7.15e-14
Severe	6	56_placebo_mg_ht	0.327105	5.082e-14
Severe	6	137_regulation_emotion_reappraisal	0.326319	1.254e-13
Severe	6	0_symptoms_severity_symptom	0.326193	1.5356e-13
Severe	6	197_reward_striatum_anticipation	0.318332	8.151e-14
Severe	6	154_social_interactions_interaction	0.315348	1.1198e-13
Severe	6	196_personality_trait_scores	0.309664	8.217e-14
Severe	6	87_ptsd_trauma_stress	0.302362	2.827e-14
Severe	6	182_experience_subjective_ratings	0.302179	9.196e-14
Severe	6	112_context_empathy_contextual	0.301238	1.4322e-13
Severe	6	78_stress_ms_cortisol	0.296325	3.509e-14
Severe	6	140_epilepsy_temporal_lobe	0.294655	1.2254e-13
Severe	6	67_adolescents_adolescent_age	0.29169	4.279e-14
Severe	6	160_bias_biases_spd	0.289794	1.0802e-13
Severe	6	126_anxiety_aggression_anxious	0.282258	1.3376e-13
Severe	6	58_autonomic_arousal_rate	0.282098	4.961e-14
Severe	6	16_ad_disease_mci	0.278633	1.0153e-13
Severe	6	166_pictures_picture_images	0.27395	1.0417e-13
Severe	6	76_ocd_disorder_compulsive	0.273103	3.641e-14
Severe	6	94_allele_genetic_genotype	0.263916	2.277e-14
Severe	6	161_women_men_sex	0.258044	1.0736e-13
Severe	6	11_cognitive_function_performance	0.254202	1.3838e-13
Severe	6	199_users_cocaine_drug	0.241372	8.008e-14
Severe	6	9_semantic_word_knowledge	0.235879	1.87e-14
Severe	6	175_dopamine_dopaminergic_striatum	0.232247	9.757e-14
Severe	6	176_met_val_comt	0.232003	9.691e-14
Severe	6	12_adhd_disorder_attention	0.226361	1.309e-13
Severe	6	186_decision_making_choice	0.218734	8.932e-14
Severe	6	50_alcohol_substance_history	0.207199	5.478e-14
Severe	6	156_schizophrenia_group_psychosis	0.207135	1.1077e-13
Severe	7	95_verbs_verb_nouns	0.348496	2.189e-14
Severe	7	121_tool_tools_knowledge	0.309115	1.3684e-13
Severe	7	163_language_chinese_english	0.305261	1.0582e-13
Severe	7	162_words_word_lexical	0.290553	1.0659e-13
Severe	7	9_semantic_word_knowledge	0.265473	1.859e-14
Severe	7	143_action_actions_observation	0.259883	1.2012e-13
Severe	7	151_common_overlap_overlapping	0.256999	1.1385e-13
Severe	7	150_reading_phonological_readers	0.246183	1.1451e-13
Severe	7	24_recruitment_recruited_engaged	0.227711	7.48e-14
Severe	7	93_language_sentences_comprehension	0.222861	2.332e-14
Severe	7	172_verbal_fluency_overt	0.219175	9.966e-14
Severe	7	116_task_matching_strategy	0.218177	1.408e-13
Severe	7	72_items_pairs_item	0.215803	3.894e-14
Severe	7	40_ventral_dorsal_stream	0.205063	6.248e-14
Severe	7	3_task_switching_set	0.203601	6.325e-14
Severe	7	144_integration_process_task	0.20331	1.1946e-13
Nonsevere	1	13_fear_conditioning_extinction	0.382265	1.045e-13
Nonsevere	1	139_faces_emotional_facial	0.37793	1.0516e-13
Nonsevere	1	62_matter_volume_grey	0.350071	3.619e-14
Nonsevere	1	66_emotional_negative_amygdala	0.348721	3.377e-14
Nonsevere	1	180_amygdala_threat_fear	0.318452	7.7e-14
Nonsevere	1	58_autonomic_arousal_rate	0.316962	3.927e-14
Nonsevere	1	29_matter_gray_volume	0.313945	5.83e-14
Nonsevere	1	21_depression_disorder_depressed	0.301535	6.281e-14
Nonsevere	1	149_olfactory_taste_odor	0.294337	9.823e-14
Nonsevere	1	54_food_weight_eating	0.28736	4.158e-14
Nonsevere	1	56_placebo_mg_ht	0.281418	4.026e-14
Nonsevere	1	105_mdd_depressive_depression	0.27807	1.2837e-13
Nonsevere	1	115_face_faces_fusiform	0.275613	1.2155e-13
Nonsevere	1	42_negative_positive_vmpfc	0.269887	4.906e-14
Nonsevere	1	166_pictures_picture_images	0.269061	8.679e-14
Nonsevere	1	196_personality_trait_scores	0.258488	6.699e-14
Nonsevere	1	0_symptoms_severity_symptom	0.257109	1.32e-13
Nonsevere	1	50_alcohol_substance_history	0.245534	4.4e-14
Nonsevere	1	1_treatment_therapy_baseline	0.244366	6.413e-14
Nonsevere	1	87_ptsd_trauma_stress	0.242871	2.035e-14
Nonsevere	1	94_allele_genetic_genotype	0.2372	1.518e-14
Nonsevere	1	126_anxiety_aggression_anxious	0.236372	1.1396e-13
Nonsevere	1	160_bias_biases_spd	0.22941	9.031e-14
Nonsevere	1	154_social_interactions_interaction	0.217869	9.449e-14
Nonsevere	1	175_dopamine_dopaminergic_striatum	0.213289	8.063e-14
Nonsevere	1	158_pet_glucose_metabolism	0.205238	9.196e-14
Nonsevere	1	197_reward_striatum_anticipation	0.204773	6.644e-14
Nonsevere	2	13_fear_conditioning_extinction	0.421257	1.0439e-13
Nonsevere	2	149_olfactory_taste_odor	0.384439	9.812e-14
Nonsevere	2	21_depression_disorder_depressed	0.384001	6.27e-14
Nonsevere	2	56_placebo_mg_ht	0.369285	4.015e-14
Nonsevere	2	66_emotional_negative_amygdala	0.346179	3.366e-14
Nonsevere	2	139_faces_emotional_facial	0.3396	1.0505e-13
Nonsevere	2	54_food_weight_eating	0.339536	4.147e-14
Nonsevere	2	58_autonomic_arousal_rate	0.338207	3.916e-14
Nonsevere	2	42_negative_positive_vmpfc	0.33164	4.895e-14
Nonsevere	2	180_amygdala_threat_fear	0.328645	7.689e-14
Nonsevere	2	1_treatment_therapy_baseline	0.32529	6.402e-14
Nonsevere	2	196_personality_trait_scores	0.313857	6.688e-14
Nonsevere	2	29_matter_gray_volume	0.31358	5.819e-14
Nonsevere	2	197_reward_striatum_anticipation	0.310606	6.633e-14
Nonsevere	2	0_symptoms_severity_symptom	0.304349	1.32e-13
Nonsevere	2	126_anxiety_aggression_anxious	0.299276	1.1385e-13
Nonsevere	2	105_mdd_depressive_depression	0.293804	1.2826e-13
Nonsevere	2	137_regulation_emotion_reappraisal	0.289194	1.0637e-13
Nonsevere	2	199_users_cocaine_drug	0.276676	6.523e-14
Nonsevere	2	94_allele_genetic_genotype	0.271878	1.507e-14
Nonsevere	2	176_met_val_comt	0.267272	7.986e-14
Nonsevere	2	62_matter_volume_grey	0.264321	3.608e-14
Nonsevere	2	154_social_interactions_interaction	0.24851	9.438e-14
Nonsevere	2	161_women_men_sex	0.247723	8.965e-14
Nonsevere	2	50_alcohol_substance_history	0.244118	4.389e-14
Nonsevere	2	182_experience_subjective_ratings	0.244099	7.568e-14
Nonsevere	2	160_bias_biases_spd	0.241108	9.02e-14
Nonsevere	2	87_ptsd_trauma_stress	0.234195	2.024e-14
Nonsevere	2	76_ocd_disorder_compulsive	0.231444	2.761e-14
Nonsevere	2	112_context_empathy_contextual	0.230708	1.2331e-13
Nonsevere	2	63_nucleus_caudate_accumbens	0.230466	3.542e-14
Nonsevere	2	67_adolescents_adolescent_age	0.228219	3.3e-14
Nonsevere	2	140_epilepsy_temporal_lobe	0.227993	1.0373e-13
Nonsevere	2	130_risk_high_taking	0.226742	1.1077e-13
Nonsevere	2	166_pictures_picture_images	0.221198	8.668e-14
Nonsevere	2	84_research_previous_important	0.220221	2.2e-14
Nonsevere	2	156_schizophrenia_group_psychosis	0.219233	9.306e-14
Nonsevere	2	158_pet_glucose_metabolism	0.218856	9.185e-14
Nonsevere	2	177_mood_rumination_induction	0.215827	7.92e-14
Nonsevere	2	195_group_age_magnetic	0.211275	6.732e-14
Nonsevere	2	14_bpd_sn_ifc	0.209443	9.746e-14
Nonsevere	2	11_cognitive_function_performance	0.208196	1.1836e-13
Nonsevere	2	175_dopamine_dopaminergic_striatum	0.200543	8.052e-14
Nonsevere	3	159_inhibition_response_inhibitory	0.25338	9.119e-14
Nonsevere	3	184_spatial_location_space	0.237476	7.425e-14
Nonsevere	3	191_eye_gaze_saccade	0.232876	6.963e-14
Nonsevere	3	64_attention_attentional_visual	0.223986	3.465e-14
Nonsevere	3	8_cues_cue_target	0.208753	1.815e-14
Nonsevere	3	127_task_performance_cognitive	0.204278	1.1319e-13
Nonsevere	3	27_response_time_reaction	0.203666	5.918e-14
Nonsevere	3	20_wm_load_memory	0.201035	6.325e-14
Nonsevere	4	106_blind_sighted_judgments	0.424581	1.2738e-13
Nonsevere	4	82_motion_mt_moving	0.422485	2.31e-14
Nonsevere	4	142_scene_scenes_perspective	0.414966	1.023e-13
Nonsevere	4	115_face_faces_fusiform	0.404472	1.2122e-13
Nonsevere	4	117_object_objects_visual	0.391002	1.2001e-13
Nonsevere	4	4_cerebellar_cerebellum_lobule	0.36655	4.422e-14
Nonsevere	4	97_adaptation_selective_stimulus	0.345414	1.298e-14
Nonsevere	4	183_orientation_colour_separation	0.336884	7.48e-14
Nonsevere	4	5_body_bodies_eba	0.326502	3.762e-14
Nonsevere	4	184_spatial_location_space	0.318391	7.414e-14
Nonsevere	4	18_color_shape_shapes	0.30172	7.084e-14
Nonsevere	4	152_perceptual_perception_visual	0.300309	9.548e-14
Nonsevere	4	189_category_categories_categorization	0.288157	7.128e-14
Nonsevere	4	108_visual_auditory_sensory	0.281142	1.2606e-13
Nonsevere	4	81_pattern_patterns_representations	0.275772	2.376e-14
Nonsevere	4	198_repetition_priming_suppression	0.219631	6.567e-14
Nonsevere	5	184_spatial_location_space	0.540399	7.403e-14
Nonsevere	5	191_eye_gaze_saccade	0.448942	6.941e-14
Nonsevere	5	64_attention_attentional_visual	0.444275	3.443e-14
Nonsevere	5	90_imagery_mental_rotation	0.41234	1.727e-14
Nonsevere	5	82_motion_mt_moving	0.402418	2.299e-14
Nonsevere	5	18_color_shape_shapes	0.370727	7.073e-14
Nonsevere	5	86_ips_number_numerical	0.363631	2.057e-14
Nonsevere	5	117_object_objects_visual	0.355859	1.199e-13
Nonsevere	5	120_hand_movements_limb	0.354565	1.1737e-13
Nonsevere	5	106_blind_sighted_judgments	0.35425	1.2727e-13
Nonsevere	5	138_real_virtual_reality	0.351804	1.0538e-13
Nonsevere	5	8_cues_cue_target	0.350117	1.793e-14
Nonsevere	5	7_single_trial_task	0.318627	2.475e-14
Nonsevere	5	143_action_actions_observation	0.313048	1.0153e-13
Nonsevere	5	183_orientation_colour_separation	0.312877	7.469e-14
Nonsevere	5	91_movement_motor_movements	0.307292	1.661e-14
Nonsevere	5	193_mirror_video_imitation	0.298031	6.809e-14
Nonsevere	5	27_response_time_reaction	0.297104	5.896e-14
Nonsevere	5	192_stimulus_trials_trial	0.292959	6.875e-14
Nonsevere	5	147_target_search_targets	0.288271	9.9e-14
Nonsevere	5	127_task_performance_cognitive	0.28492	1.1297e-13
Nonsevere	5	5_body_bodies_eba	0.279656	3.751e-14
Nonsevere	5	142_scene_scenes_perspective	0.265786	1.0219e-13
Nonsevere	5	79_training_practice_trained	0.258382	2.541e-14
Nonsevere	5	53_stimulation_tms_rtms	0.232817	4.18e-14
Nonsevere	5	165_early_stage_late	0.226388	8.701e-14
Nonsevere	5	2_problem_problems_arithmetic	0.224886	5.72e-14
Nonsevere	5	125_expertise_experts_ic	0.214835	1.1418e-13
Nonsevere	5	20_wm_load_memory	0.20057	6.303e-14
Nonsevere	6	9_semantic_word_knowledge	0.278508	1.1e-14
Nonsevere	6	13_fear_conditioning_extinction	0.244724	1.0395e-13
Nonsevere	6	162_words_word_lexical	0.221029	8.866e-14
